# Supplementary material for: Spatiotemporal distribution analysis of syphilis in Brazil: Cases of congenital and syphilis in pregnant women from 2001–2017
Source: PLoS One. 2022 Oct 6;17(10):e0275731. doi: 10.1371/journal.pone.0275731 (PMC9536537; doi:10.1371/journal.pone.0275731)
Supplement: S1 Table — (XLSX) [file pone.0275731.s002.xlsx]

## Sheet: S1 Table
	Racial Classification
	APC 1 (2002 - 2009)										APC 2 (2009 - 2016)
	North		Northeast		Southeast		South		Central-West		North		Northeast		Southeast		South		Central-West
	n	%	n	%	n	%	n	%	n	%	n	%	n	%	n	%	n	%	n	%
Missing data	784	15.7	4692	30.9	8739	42.2	642	19.4	1163	39.3	1128	9.7	8021	18.9	15772	25.8	2527	15.4	1972	25.1
European ancestry	799	16	2179	14.3	5362	25.9	1980	59.7	688	23.2	760	6.5	3978	9.4	17626	28.8	10951	66.4	1735	22
Dark skin	101	2	434	2.9	1524	7.4	369	11.1	59	2	254	2.2	1198	2.8	4542	7.4	1215	7.4	152	1.9
East Asian ancestry	61	1.2	68	0.4	79	0.4	11	0.3	16	0.5	30	0.3	96	0.2	137	0.2	28	0.2	32	0.4
Mixed-race	3216	64.3	7785	51.2	4952	23.9	298	9	877	29.6	9383	80.2	29156	68.5	23020	37.7	1691	10.3	3783	48.1
Indigenous ancestry	41	0.8	34	0.2	64	0.3	15	0.5	160	5.4	127	1.1	84	0.2	85	0.1	42	0.3	196	2.5
Total	5002	100	15192	100	20720	100	3315	100	2963	100	11682	100	42533	100	61182	100	16454	100	7870	100
	Age Classification
	APC 1 (2002 - 2009)										APC 2 (2009 - 2016)
	North		Northeast		Southeast		South		Central-West		North		Northeast		Southeast		South		Central-West
	n	%	n	%	n	%	n	%	n	%	n	%	n	%	n	%	n	%	n	%
Missing data	2	0.04	12	0.1	11	0.1	1	0.03	1	0.03	0	0	0	0	0	0	0	0	0	0
<7	4594	91.8	13542	89.1	19073	92.1	3087	93.1	2614	88.2	13600	95.5	47863	95.5	68784	95.5	19929	96.5	8993	94.7
7 to 27 days	206	4.1	838	5.5	904	4.4	107	3.2	163	5.5	313	2.2	1082	2.2	1217	1.7	315	1.5	232	2.4
28d-23m	151	3	656	4.3	629	3	100	3	160	5.4	261	1.8	1002	1.8	1220	1.7	361	1.7	228	2.4
12m-23m	16	0.3	42	0.3	48	0.2	4	0.1	12	0.4	31	0.2	74	0.2	615	0.9	32	0.2	25	0.3
24m-48m	11	0.2	53	0.3	29	0.1	8	0.2	7	0.2	23	0.2	52	0.2	83	0.1	16	0.1	11	0.1
>48m	22	0.4	49	0.3	26	0.1	8	0.2	6	0.2	14	0.1	49	0.1	47	0.1	6	0	14	0.1
Total	5002	100	15192	100	20720	100	3315	100	2963	100	14242	100	50122	100	71966	100	20659	100	9503	100
	Prenatal Care
	APC 1 (2002 - 2009)										APC 2 (2009 - 2016)
	North		Northeast		Southeast		South		Central-West		North		Northeast		Southeast		South		Central-West
	n	%	n	%	n	%	n	%	n	%	n	%	n	%	n	%	n	%	n	%
Missing data	161	3.2	1121	7.4	1304	6.3	119	3.6	134	4.5	490	3.4	4020	8	3802	5.3	735	3.6	653	6.9
Yes	3841	76.8	11496	75.7	16029	77.4	2716	81.9	2442	82.4	11540	81.1	38635	77.1	57662	80.1	17141	83	7514	79
No	1000	20	2575	16.9	3387	16.3	480	14.5	387	13.1	2212	15.5	7467	14.9	10502	14.6	2783	13.4	1336	14.1
Total	5002	100	15192	100	20720	100	3315	100	2963	100	14242	100	50122	100	71966	100	20659	100	9503	100
	Sex Classification
	APC 1 (2002 - 2009)										APC 2 (2009 - 2016)
	North		Northeast		Southeast		South		Central-West		North		Northeast		Southeast		South		Central-West
	n	%	n	%	n	%	n	%	n	%	n	%	n	%	n	%	n	%	n	%
Missing data	154	3.1	594	3.9	1269	6.1	135	4.1	117	3.9	462	3.2	2959	5.9	4957	6.9	1374	6.7	392	4.1
Boy	2387	47.7	7040	46.3	9483	45.8	1561	47.1	1314	44.3	6888	48.4	22841	45.6	32630	45.3	9669	46.8	4501	47.4
Girl	2461	49.2	7558	49.7	9968	48.1	1619	48.8	1532	51.7	6892	48.4	24322	48.5	34370	47.8	9616	46.5	4610	48.5
Total	5002	100	15192	100	20720	100	3315	100	2963	100	14242	100	50122	100	71957	100	20659	100	9503	100
