# Supplementary material for: Spatiotemporal distribution analysis of syphilis in Brazil: Cases of congenital and syphilis in pregnant women from 2001–2017
Source: PLoS One. 2022 Oct 6;17(10):e0275731. doi: 10.1371/journal.pone.0275731 (PMC9536537; doi:10.1371/journal.pone.0275731)
Supplement: S2 Table — (XLSX) [file pone.0275731.s003.xlsx]

## Sheet: S2 Table
	Racial Classification
	APC 1 (2002 - 2006)										APC 2 (2006 - 2014)										APC 3 (2014 - 2016)
	North		Northeast		Southeast		South		Central-West		North		Northeast		Southeast		South		Central-West		North		Northeast		Southeast		South		Central-West
	n	%	n	%	n	%	n	%	n	%	n	%	n	%	n	%	n	%	n	%	n	%	n	%	n	%	n	%	n	%
Missing data	31	8.3	197	16.5	169	24.3	308	34.6	358	48.2	402	3	2674	10.1	6345	12.9	857	6.3	1471	12.5	539	3.4	2275	7.9	6697	10.1	1493	6	1131	9.2
White	48	12.8	120	10.1	304	43.7	443	49.7	171	23	1218	9	3252	12.3	16334	33.1	9117	67.3	3212	27.3	1272	8	2358	10.3	21023	31.6	16776	67.1	2964	24.1
Black	34	9.1	85	7.1	70	10.1	59	6.6	28	3.8	959	7.1	3286	12.4	7414	15	1311	9.7	942	8	920	5.8	3933	13.7	9789	14.7	2275	9.1	974	7.9
Yellow	16	4.3	15	1.3	4	0.6	2	0.2	2	0.3	134	1	273	1	357	0.7	82	0.6	124	1.1	118	0.7	305	1.1.	514	0.8	153	0.6	150	1.2
Brown	242	64.7	770	64.5	148	21.3	77	8.6	135	18.2	10539	78.3	16891	63.7	18688	37.9	2099	15.5	5428	46.2	12812	80.5	19177	66.6	28307	42.6	4141	16.6	6794	55.3
Indigenous	3	0.8	7	0.6	0	0	2	0.2	49	6.6	216	1.6	123	0.5	200	0.4	86	0.6	582	4.9	247	1.6	130	0.5	120	0.2	178	0.7	263	2.1
Total	374	100	1194	100	695	100	891	100	743	100	13468	100	26499	100	49338	100	13552	100	11759	100	15908	100	28178	100	66450	100	25016	100	12276	100
	Age Classification
	APC 1 (2002 - 2006)										APC 2 (2006 - 2014)										APC 3 (2014 - 2016)
	North		Northeast		Southeast		South		Central-West		North		Northeast		Southeast		South		Central-West		North		Northeast		Southeast		South		Central-West
	n	%	n	%	n	%	n	%	n	%	n	%	n	%	n	%	n	%	n	%	n	%	n	%	n	%	n	%	n	%
Missing data	0	0	0	0	0	0	7	0.8	2	0.3	1	0.01	4	0.02	4	0.02	1	0.01	1	0.01	0	0	0	0	24	0.04	1	0.004	0	0
10 to 14	4	1.1	16	1.3	7	1	4	0.5	11	1.5	286	2.1	452	1.7	629	1.3	163	1.2	165	1.4	318	2	473	1.6	747	1.1	269	1.1	185	1.5
15 to 19	82	22.2	217	18.3	109	15.8	157	17.7	110	14.9	3603	26.8	6176	23.3	11382	23.1	3226	23.8	2304	19.6	4698	29.5	7369	25.6	17081	25.7	6306	25.2	3210	26.1
20 to 39	274	74.1	908	76.6	536	77.6	686	77.3	585	79.2	9345	69.4	19245	72.7	36009	73	9773	72.2	8909	75.8	10613	66.7	20338	70.7	47248	71.1	17926	71.7	8629	70.3
40 to 59	9	2.4	43	3.6	39	5.6	33	3.7	31	4.2	227	1.7	606	2.3	1297	2.6	378	2.8	375	3.2	277	1.7	589	2	1321	2	513	2.1	252	2.1
>60	1	0.3	2	0.2	0	0	0	0	0	0	2	0.01	7	0.03	6	0.01	1	0.01	1	0.01	0	0	0	0	1	0.002	0	0	0	0
Total	370	100	1186	100	691	100	887	100	739	100	13464	100	26490	100	49327	100	13542	100	11755	100	15906	100	28769	100	66422	100	25015	100	12276	100
	Years of Study
	APC 1 (2002 - 2006)										APC 2 (2006 - 2014)										APC 3 (2014 - 2016)
	North		Northeast		Southeast		South		Central-West		North		Northeast		Southeast		South		Central-West		North		Northeast		Southeast		South		Central-West
	n	%	n	%	n	%	n	%	n	%	n	%	n	%	n	%	n	%	n	%	n	%	n	%	n	%	n	%	n	%
Missing data	73	19.5%	360	30.2	226	32.5	918	29.1	453	61	2463	18.3	8333	31.4	16699	33.8	30879	30	4065	34.6	3497	22	8595	29.9	19986	30.1	38349	28.2	3819	31.1
No education	14	3.7	106	8.9	23	3.3	165	5.2	8	1.1	234	1.7	763	2.9	274	0.6	1376	1.3	122	1	147	0.9	426	1.5	226	0.3	875	0.6	67	0.5
1y-4y	70	18.7	243	20.4	63	9.1	455	14.4	76	10.2	2791	20.7	5223	19.7	5107	10.4	14757	14.3	1506	12.8	1796	11.3	3879	13.5	5046	7.6	12559	9.2	920	7.5
5y-8y	132	35.3	331	27.7	231	33.2	1030	32.7	129	17.4	4743	35.2	7435	28.1	14099	28.6	31373	30.5	1449	29.3	5253	33	8644	30	18069	27.2	40536	29.8	3656	29.8
9y-11y	74	19.8	133	11.1	133	19.1	520	16.5	69	9.3	3017	22.4	4515	17	12416	25.2	23077	22.4	2421	20.6	4851	30.5	6840	23.8	21759	32.7	41021	30.1	3493	28.5
>11y	11	2.9	21	1.8	19	2.7	66	2.1	8	1.1	220	1.6	230	0.9	743	1.5	1395	1.4	196	1.7	364	2.3	394	1.4	1362	2	2810	2.1	321	2.6
Total	374	100	1194	100	695	100	3154	100	743	100	13468	100	26499	100	49338	100	102857	100	9759	100	15908	100	28778	100	66448	100	136150	100	12276	100
	Syphilis Clinical Stages
	APC 1 (2002 - 2006)										APC 2 (2006 - 2014)										APC 3 (2014 - 2016)
	North		Northeast		Southeast		South		Central-West		North		Northeast		Southeast		South		Central-West		North		Northeast		Southeast		South		Central-West
	n	%	n	%	n	%	n	%	n	%	n	%	n	%	n	%	n	%	n	%	n	%	n	%	n	%	n	%	n	%
Missing data	0	0	0	0	0	0	0	0	0	0	2841	21.5	8157	31.8	15940	32.7	4105	31	3425	30.7	4112	25.8	8421	29.3	17534	26.4	7102	28.4	3264	26.6
Primary	0	0	0	0	0	0	0	0	0	0	7641	57.8	9799	38.1	13480	27.6	5189	39.2	4214	37.8	7565	47.6	9931	34.5	16233	24.4	8815	35.2	3558	29
Secondary	0	0	0	0	0	0	0	0	0	0	947	7.2	1907	7.4	2952	6	950	7.2	960	8.6	972	6.1	1859	6.5	3193	4.8	1503	6	1202	9.8
Terciary	0	0	0	0	0	0	0	0	0	0	713	5.4	2317	9	4930	10.1	649	4.9	1254	11.2	1616	10.2	3738	13	6843	10.3	1862	7.4	1775	14.5
Latent	0	0	0	0	0	0	0	0	0	0	1081	8.2	3508	13.7	11517	23.6	2341	17.7	1307	11.7	1643	10.3	4829	16.8	22647	34.1	5734	22.9	2477	20.2
Total	0	0	0	0	0	0	0	0	0	0	13223	100	25688	100	48819	100	13234	100	11160	100	15908	100	28778	100	66450	100	25016	100	12276	100
