# Supplementary material for: Spatiotemporal distribution analysis of syphilis in Brazil: Cases of congenital and syphilis in pregnant women from 2001–2017
Source: PLoS One. 2022 Oct 6;17(10):e0275731. doi: 10.1371/journal.pone.0275731 (PMC9536537; doi:10.1371/journal.pone.0275731)
Supplement: S3 Table — (XLSX) [file pone.0275731.s004.xlsx]

## Sheet: S4 Table
Brazilian Region	States	Microregion	2001	2002	2003	2004	2005	2006	2007	2008	2009	2010	2011	2012	2013	2014	2015	2016	2017	Live births 2001	Live births 2002	Live births 2003	Live births 2004	Live births 2005	Live births 2006	Live births 2007	Live births 2008	Live births 2009	Live births 2010	Live births 2011	Live births 2012	Live births 2013	Live births 2014	Live births 2015	Live births 2016	Live births 2017	Average Moving 2002	Average Moving 2003	Average Moving 2004	Average Moving 2005	Average Moving 2006	Average Moving 2007	Average Moving 2008	Average Moving 2009	Average Moving 2010	Average Moving 2011	Average Moving 2012	Average Moving 2013	Average Moving 2014
Southeast	SP	ADAMANTINA	0	1	0	0	2	0	0	0	0	0	0	6	6	5	5	8	17	1846	1854	1695	1787	1810	1693	1708	1633	1564	1652	1641	1621	1629	1658	1548	1556	1564	0.333333	0.333333	0.666667	0.666667	0.666667	0	0	0	0	2	4	6	5.33333
Southeast	ES	AFONSO CLAUDIO	0	0	2	3	0	0	0	2	4	3	2	1	2	8	6	2	1	2184	2149	2086	2014	2087	1895	1890	1777	1813	1774	1725	1728	1828	1885	1872	1763	1855	0.666667	1.66667	1.66667	1	0	0.666667	2	3	3	2	1.66667	2	5.33333
Northeast	MA	AGLOMERACAO URBANA DE SAO LUIS	25	86	100	118	108	186	84	121	40	30	63	122	173	167	284	233	206	23052	21691	22276	22200	21900	21966	22119	22802	22172	21853	23044	22858	22368	22173	22517	21351	21013	70.3333	101.333	108.667	137.333	126	130.333	81.6667	63.6667	44.3333	71.6667	119.333	173	208
Northeast	SE	AGRESTE DE ITABAIANA	7	4	3	3	5	5	19	7	14	21	20	38	55	31	33	28	46	3041	2842	2789	2945	2948	2820	2761	2914	2635	2657	2509	2598	2518	2540	2574	2256	2392	4.66667	3.33333	3.66667	4.33333	9.66667	10.3333	13.3333	14	18.3333	26.3333	37.6667	55	39.6667
Northeast	SE	AGRESTE DE LAGARTO	1	0	1	0	11	3	1	1	1	0	6	32	12	4	5	2	15	2400	2202	2212	2082	2124	2107	1992	1905	1700	1700	1739	1667	1725	1739	1753	1624	1779	0.666667	0.333333	4	4.66667	5	1.66667	1	0.666667	2.33333	12.6667	16.6667	12	7
Northeast	RN	AGRESTE POTIGUAR	1	0	0	0	1	1	1	0	5	2	5	3	9	7	5	6	2	3952	4151	3997	3512	3806	2927	3395	3542	3570	3362	3356	3188	3203	3241	3283	3176	3144	0.333333	0	0.333333	0.666667	1	0.666667	2	2.33333	4	3.33333	5.66667	9	7
Southeast	MG	AIMORES	0	0	0	0	0	0	0	0	0	0	1	3	4	1	3	5	7	2351	2231	2400	2319	2208	2049	2007	1954	1817	1863	1965	1920	1849	1886	1917	1766	1889	0	0	0	0	0	0	0	0	0.333333	1.33333	2.66667	4	2.66667
Northeast	AL	ALAGOANA DO SERTAO DO SAO FRANCISCO	0	0	0	0	0	4	3	4	9	3	3	2	6	5	5	2	3	1797	1907	1742	1713	1730	1496	1695	1709	1675	1575	1429	1531	1443	1450	1509	1331	1420	0	0	0	1.33333	2.33333	3.66667	5.33333	5.33333	5	2.66667	3.66667	6	5.33333
Northeast	BA	ALAGOINHAS	0	10	10	13	2	1	0	0	5	6	11	6	4	20	28	26	38	4934	5188	5207	5079	5117	4723	4759	4964	4644	4581	4780	4522	4363	4397	4554	4498	4460	6.66667	11	8.33333	5.33333	1	0.333333	1.66667	3.66667	7.33333	7.66667	7	4	17.3333
Southeast	ES	ALEGRE	1	0	2	1	0	1	1	3	2	1	0	0	1	6	3	2	7	2923	2825	2731	2510	2487	2354	2210	2416	2159	2255	2184	2283	2062	2270	2224	2066	2301	1	1	1	0.666667	0.666667	1.66667	2	2	1	0.333333	0.333333	1	3.33333
Southeast	MG	ALFENAS	1	0	0	1	3	4	0	1	2	2	6	9	10	18	25	12	14	3404	3170	3193	3057	3134	3095	3009	2852	2849	2787	2743	2864	2706	2818	2768	2767	2825	0.333333	0.333333	1.33333	2.66667	2.33333	1.66667	1	1.66667	3.33333	5.66667	8.33333	10	17.6667
North	PA	ALMEIRIM	0	2	0	0	0	4	3	0	3	0	0	0	0	0	0	0	0	1218	1401	1523	1439	1439	1555	1363	1464	1461	1395	1371	1363	1486	1476	1508	1482	1446	0.666667	0.666667	0	1.33333	2.33333	2.33333	2	1	1	0	0	0	0
Southeast	MG	ALMENARA	0	1	1	0	0	0	0	1	0	0	0	1	4	6	9	12	6	3130	2481	2904	2757	3059	2942	2094	2351	2198	2334	2317	2238	2069	2084	2152	2146	2123	0.666667	0.666667	0.333333	0	0	0.333333	0.333333	0.333333	0	0.333333	1.66667	4	6.33333
Center-West	MT	ALTA FLORESTA	0	0	0	0	0	0	0	1	1	0	1	0	1	0	2	2	1	1499	1615	1727	1868	1821	1660	1289	1663	1497	1513	1367	1471	1427	1598	1605	1551	1633	0	0	0	0	0	0.333333	0.666667	0.666667	0.666667	0.333333	0.666667	1	1
North	PA	ALTAMIRA	1	0	3	1	0	4	5	5	10	18	36	21	27	13	30	11	27	5155	5174	5248	5373	5340	5705	5566	5597	5119	5158	5148	5465	5740	6076	6441	6266	6094	1.33333	1.33333	1.33333	1.66667	3	4.66667	6.66667	11	21.3333	25	28	27	23.3333
Center-West	MT	ALTO ARAGUAIA	0	0	0	0	0	0	0	0	0	1	0	0	0	0	0	1	1	432	472	480	469	496	449	461	458	523	516	534	567	578	576	589	561	507	0	0	0	0	0	0	0	0.333333	0.333333	0.333333	0	0	0
Northeast	PE	ALTO CAPIBARIBE	7	3	4	1	1	6	9	7	1	2	2	2	6	6	10	7	7	4519	4437	4138	4227	4416	4204	4191	4350	4239	3974	4230	4324	4303	4185	4222	3769	4147	4.66667	2.66667	2	2.66667	5.33333	7.33333	5.66667	3.33333	1.66667	2	3.33333	6	7.33333
Center-West	MT	ALTO GUAPORE	0	0	1	0	0	1	0	0	1	0	0	2	3	8	3	3	5	1118	1101	1131	1179	1202	1178	1098	805	1170	1137	1142	1189	1149	1253	1254	1142	1314	0.333333	0.333333	0.333333	0.333333	0.333333	0.333333	0.333333	0.333333	0.333333	0.666667	1.66667	3	4.66667
Northeast	MA	ALTO MEARIM E GRAJAU	0	0	0	0	0	1	1	1	0	0	1	1	0	0	0	1	3	5344	6028	6590	6118	6596	6710	6567	6711	6442	6555	6354	5986	5955	6126	6371	5640	6190	0	0	0	0.333333	0.666667	1	0.666667	0.333333	0.333333	0.666667	0.666667	0	0
Northeast	PI	ALTO MEDIO CANINDE	0	0	0	2	0	0	4	4	2	2	0	0	0	0	1	0	2	4833	4905	4829	4646	4861	4591	4583	4268	4242	3965	3922	3696	3488	3584	3752	3655	3651	0	0.666667	0.666667	0.666667	1.33333	2.66667	3.33333	2.66667	1.33333	0.666667	0	0	0.333333
Northeast	PI	ALTO MEDIO GURGUEIA	0	0	0	0	0	0	0	0	0	1	0	0	0	0	0	0	6	1698	1599	1688	1801	1894	1797	1777	1714	1658	1588	1566	1477	1571	1480	1495	1498	1553	0	0	0	0	0	0	0	0.333333	0.333333	0.333333	0	0	0
Center-West	MT	ALTO PANTANAL	0	0	0	0	2	0	0	0	2	2	2	0	10	3	4	10	10	2654	2622	2539	2661	2647	2508	2446	2404	2253	2039	2186	1992	2128	2185	2182	2017	2170	0	0	0.666667	0.666667	0.666667	0	0.666667	1.33333	2	1.33333	4	10	5.66667
Center-West	MT	ALTO PARAGUAI	0	0	0	0	0	1	0	0	1	1	2	0	0	0	0	0	0	521	522	532	449	477	454	420	434	362	387	410	400	435	468	416	366	422	0	0	0	0.333333	0.333333	0.333333	0.333333	0.666667	1.33333	1	0.666667	0	0
Northeast	PI	ALTO PARNAIBA PIAUIENSE	1	0	1	1	0	1	0	0	0	0	0	0	2	0	0	0	3	883	873	795	926	938	903	926	846	902	816	865	770	821	807	1006	843	882	0.666667	0.666667	0.666667	0.666667	0.333333	0.333333	0	0	0	0	0.666667	2	0.666667
North	AM	ALTO SOLIMOES	0	0	5	0	3	3	2	1	1	0	4	2	6	4	9	9	9	3758	4208	4356	4452	4625	5220	5157	5779	5662	5237	5815	6315	6267	6838	6401	6538	6859	1.66667	1.66667	2.66667	2	2.66667	2	1.33333	0.666667	1.66667	2	4	6	6.33333
Center-West	MS	ALTO TAQUARI	1	0	0	1	1	2	1	1	2	6	7	11	3	9	14	7	10	1841	1901	1962	1961	2026	1889	1798	1938	1853	1771	1889	1818	1889	1935	2048	1852	2041	0.333333	0.333333	0.666667	1.33333	1.33333	1.33333	1.33333	3	5	8	7	3	8.66667
Center-West	MT	ALTO TELES PIRES	0	0	2	2	1	1	2	0	3	5	8	25	18	22	32	21	26	2213	2219	2424	2863	2997	2574	2400	2926	3031	3462	3763	3808	4209	4527	4725	4761	4996	0.666667	1.33333	1.66667	1.33333	1.33333	1	1.66667	2.66667	5.33333	12.6667	17	18	24
North	RO	ALVORADA D'OESTE	0	0	0	0	0	1	0	2	0	0	0	0	0	0	0	0	0	1407	1515	1454	1409	1389	1220	890	1126	1044	961	989	963	1037	972	955	950	962	0	0	0	0.333333	0.333333	1	0.666667	0.666667	0	0	0	0	0
North	AP	AMAPA	0	0	0	0	0	0	0	0	0	1	0	0	0	0	0	0	0	513	481	526	437	495	476	491	480	470	463	478	512	504	506	547	510	521	0	0	0	0	0	0	0	0.333333	0.333333	0.333333	0	0	0
Southeast	SP	AMPARO	0	0	0	1	0	0	0	0	0	0	0	0	0	1	2	1	2	2280	2147	2157	2182	2241	2166	2006	2182	2088	2086	2140	2102	2174	2172	2226	2108	2212	0	0.333333	0.333333	0.333333	0	0	0	0	0	0	0	0	1
Center-West	GO	ANAPOLIS	2	8	13	7	5	2	3	7	4	8	7	16	28	39	26	36	36	8405	8061	8153	7957	7973	7341	7375	7618	7826	7844	7690	8389	8511	8946	9202	8870	9026	7.66667	9.33333	8.33333	4.66667	3.33333	4	4.66667	6.33333	6.33333	10.3333	17	28	31
Southeast	SP	ANDRADINA	0	0	0	1	1	0	3	1	2	2	4	5	9	6	19	10	6	2267	2193	2162	2259	2155	2179	2173	2240	2234	2302	2247	2326	2322	2290	2243	2138	2146	0	0.333333	0.666667	0.666667	1.33333	1.33333	2	1.66667	2.66667	3.66667	6	9	11.3333
Southeast	MG	ANDRELANDIA	0	0	0	0	0	0	0	1	0	1	0	0	3	0	3	0	5	1140	1006	992	926	937	904	825	767	780	784	767	748	703	766	802	732	823	0	0	0	0	0	0.333333	0.333333	0.666667	0.333333	0.333333	1	3	2
Northeast	RN	ANGICOS	0	0	0	0	0	1	3	0	0	0	1	0	0	0	0	0	2	821	874	842	796	847	770	717	745	676	665	656	657	597	591	668	570	564	0	0	0	0.333333	1.33333	1.33333	1	0	0.333333	0.333333	0.333333	0	0
Center-West	GO	ANICUNS	0	0	0	0	0	1	0	0	0	0	1	0	0	1	0	0	1	1434	1398	1349	1300	1338	1144	1109	1193	1252	1175	1156	1230	1247	1258	1297	1278	1313	0	0	0	0.333333	0.333333	0.333333	0	0	0.333333	0.333333	0.333333	0	0.333333
South	PR	APUCARANA	0	0	1	1	0	0	0	0	0	0	0	2	28	18	30	29	28	3923	3881	3865	3852	3993	3951	3789	3847	3943	3979	3979	4010	4189	4373	4366	4182	4270	0.333333	0.666667	0.666667	0.333333	0	0	0	0	0	0.666667	10	28	25.3333
Center-West	MS	AQUIDAUANA	0	1	1	2	6	4	2	1	8	5	2	11	16	12	15	9	2	1974	1965	1996	2121	2086	1967	1888	2022	1990	1846	2000	1820	1743	1843	1791	1762	1941	0.666667	1.33333	3	4	4	2.33333	3.66667	4.66667	5	6	9.66667	16	14.3333
Northeast	SE	ARACAJU	4	2	116	103	46	44	58	72	70	91	185	273	294	302	270	282	278	14935	13915	14022	13554	14092	14310	14148	14490	14458	13821	14360	14015	14179	14349	14957	13760	14136	40.6667	73.6667	88.3333	64.3333	49.3333	58	66.6667	77.6667	115.333	183	250.667	294	288.667
Southeast	SP	ARACATUBA	0	0	0	1	0	4	2	2	7	6	2	1	2	3	6	11	18	3034	3010	2859	2931	3100	2930	2986	3158	3041	3172	3251	3243	3246	3478	3484	3180	3376	0	0.333333	0.333333	1.66667	2	2.66667	3.66667	5	5	3	1.66667	2	3.66667
Southeast	MG	ARACUAI	0	0	0	1	0	1	1	2	1	0	1	0	4	0	7	7	2	2945	2591	2902	2832	2813	2353	2715	2628	2279	2182	2290	1855	1930	1958	1863	1807	1890	0	0.333333	0.333333	0.666667	0.666667	1.33333	1.33333	1	0.666667	0.333333	1.66667	4	3.66667
Center-West	GO	ARAGARCAS	0	0	0	0	0	0	0	0	0	0	0	2	0	0	0	0	0	836	781	797	796	743	721	700	658	659	689	776	688	650	708	700	625	673	0	0	0	0	0	0	0	0	0	0.666667	0.666667	0	0
North	TO	ARAGUAINA	33	25	41	28	52	34	60	35	33	40	43	39	56	58	85	109	110	5830	5580	5525	5307	5561	5670	5279	5235	5464	5220	5224	5192	5096	5251	5218	5024	5167	33	31.3333	40.3333	38	48.6667	43	42.6667	36	38.6667	40.6667	46	56	66.3333
Northeast	AL	ARAPIRACA	6	5	3	0	3	8	8	4	4	4	13	11	15	7	9	10	12	9403	8401	8205	7630	8041	7727	7525	7402	7515	7212	7151	6883	6982	7324	7475	6576	6887	4.66667	2.66667	2	3.66667	6.33333	6.66667	5.33333	4	7	9.33333	13	15	10.3333
South	SC	ARARANGUA	0	0	0	2	1	1	3	3	2	0	7	8	11	17	21	29	19	2643	2558	2439	2604	2589	2420	2395	2316	2316	2384	2371	2397	2393	2547	2581	2637	2698	0	0.666667	1	1.33333	1.66667	2.33333	2.66667	1.66667	3	5	8.66667	11	16.3333
Southeast	SP	ARARAQUARA	2	0	7	8	7	6	8	3	13	16	10	28	23	36	38	28	25	6166	6281	6144	6468	6490	6382	6217	6195	6411	6394	6444	6812	6663	6948	7043	6351	6634	3	5	7.33333	7	7	5.66667	8	10.6667	13	18	20.3333	23	32.3333
North	PA	ARARI	0	0	0	0	0	0	5	2	5	2	4	1	2	4	4	5	3	1575	1570	1707	1636	2008	1906	2069	2191	2072	2200	2285	2231	2289	2450	2532	2507	2471	0	0	0	0	1.66667	2.33333	4	3	3.66667	2.33333	2.33333	2	3.33333
Northeast	PE	ARARIPINA	1	0	3	4	0	3	1	0	1	0	2	3	6	8	18	19	25	7520	6855	6298	6535	6779	6062	6475	6331	6355	6172	6098	5948	5481	5671	5750	5294	5271	1.33333	2.33333	2.33333	2.33333	1.33333	1.33333	0.666667	0.333333	1	1.66667	3.66667	6	10.6667
Southeast	MG	ARAXA	0	1	0	1	0	2	0	1	1	0	2	1	5	4	11	12	16	2750	2709	2698	2735	2842	2699	2691	2758	2629	2523	2600	2730	2689	2836	3064	3044	3023	0.333333	0.666667	0.333333	1	0.666667	1	0.666667	0.666667	1	1	2.66667	5	6.66667
Center-West	MT	ARINOS	0	0	0	0	0	0	0	0	1	0	0	0	0	0	2	2	3	1223	1275	1193	1282	1257	1077	1220	1231	1195	1183	1120	1095	1205	1278	1205	1060	1213	0	0	0	0	0	0	0.333333	0.333333	0.333333	0	0	0	0.666667
Center-West	MT	ARIPUANA	0	0	0	0	0	0	0	0	2	1	3	2	0	2	1	3	0	1841	2212	2281	2433	2582	2534	2309	2540	2372	2225	2230	2196	2129	2273	2188	2061	2296	0	0	0	0	0	0	0.666667	1	2	2	1.66667	0	1
North	RO	ARIQUEMES	0	0	1	1	0	1	1	0	0	2	1	2	1	1	0	0	1	3191	3358	3255	3346	3322	3130	2014	3181	3076	2827	2842	2433	2792	2834	2964	2665	2821	0.333333	0.666667	0.666667	0.666667	0.666667	0.666667	0.333333	0.666667	1	1.66667	1.33333	1	0.666667
South	PR	ASSAI	0	0	0	0	0	0	0	0	0	1	0	0	0	1	0	1	3	1105	1129	1025	1067	1064	1021	965	922	942	982	954	972	936	996	961	881	871	0	0	0	0	0	0	0	0.333333	0.333333	0.333333	0	0	0.333333
Southeast	SP	ASSIS	0	1	3	0	1	1	1	1	3	6	6	23	16	26	25	19	17	3563	3450	3511	3367	3544	3460	3467	3527	3488	3530	3461	3466	3377	3517	3542	3314	3488	1.33333	1.33333	1.33333	0.666667	1	1	1.66667	3.33333	5	11.6667	15	16	22.3333
South	PR	ASTORGA	0	0	0	0	0	0	1	0	0	0	1	7	1	6	10	1	1	2492	2486	2262	2442	2440	2209	2184	2297	2123	2278	2393	2267	2398	2414	2582	2434	2501	0	0	0	0	0.333333	0.333333	0.333333	0	0.333333	2.66667	3	1	5.66667
Southeast	SP	AURIFLAMA	0	0	0	2	1	1	1	2	1	0	0	1	0	0	0	0	0	522	525	548	572	535	477	559	579	503	527	554	515	529	561	533	508	511	0	0.666667	1	1.33333	1	1.33333	1.33333	1	0.333333	0.333333	0.333333	0	0
Southeast	SP	AVARE	0	1	0	1	1	1	0	0	1	0	1	2	3	2	4	2	5	2623	2653	2567	2683	2816	2611	2524	2529	2512	2547	2613	2656	2543	2685	2695	2654	2703	0.333333	0.666667	0.666667	1	0.666667	0.333333	0.333333	0.333333	0.666667	1	2	3	3
Southeast	RJ	BACIA DE SAO JOAO	0	0	1	1	3	1	5	11	3	0	1	19	22	23	14	19	14	1432	1520	1608	1675	1844	1936	2180	2395	2601	2475	2665	2832	3038	3204	3303	3060	3009	0.333333	0.666667	1.66667	1.66667	3	5.66667	6.33333	4.66667	1.33333	6.66667	14	22	19.6667
Southeast	RJ	BAIA DA ILHA GRANDE	7	2	3	12	7	5	1	1	6	1	1	6	7	6	17	21	24	3064	3113	3008	3251	3113	3069	3060	2983	3038	3063	3076	3258	3221	3454	3528	3216	3259	4	5.66667	7.33333	8	4.33333	2.33333	2.66667	2.66667	2.66667	2.66667	4.66667	7	10
Northeast	RN	BAIXA VERDE	0	0	0	0	0	1	1	2	0	0	0	0	0	0	0	0	0	1204	1275	1262	1097	1165	1103	987	1054	1028	982	978	952	868	955	920	907	908	0	0	0	0.333333	0.666667	1.33333	1	0.666667	0	0	0	0	0
Northeast	MA	BAIXADA MARANHENSE	0	0	1	0	1	0	1	0	1	1	3	1	9	7	22	11	14	8814	9460	10249	9848	10267	9922	10170	9863	9882	9736	10116	9334	9531	9587	9637	9216	9573	0.333333	0.333333	0.666667	0.333333	0.666667	0.333333	0.666667	0.666667	1.66667	1.66667	4.33333	9	12.6667
Northeast	SE	BAIXO COTINGUIBA	0	1	3	0	0	0	0	0	0	0	1	1	0	0	0	0	0	1789	1624	1655	1709	1812	1744	1616	1799	1668	1628	1703	1665	1622	1639	1640	1510	1597	1.33333	1.33333	1	0	0	0	0	0	0.333333	0.666667	0.666667	0	0
Northeast	CE	BAIXO CURU	0	1	0	0	0	0	0	0	0	1	1	1	3	3	0	2	3	1733	1619	1595	1417	1585	1536	1511	1533	1630	1602	1800	1753	1852	1868	1989	1991	2011	0.333333	0.333333	0	0	0	0	0	0.333333	0.666667	1	1.66667	3	2
Northeast	CE	BAIXO JAGUARIBE	0	0	1	4	5	7	8	5	0	11	13	9	9	5	11	15	18	5127	4819	4644	4418	4464	4211	4297	4410	4352	4271	4263	4049	3989	4071	4394	4033	4080	0.333333	1.66667	3.33333	5.33333	6.66667	6.66667	4.33333	5.33333	8	11	10.3333	9	8.33333
Center-West	MS	BAIXO PANTANAL	1	1	1	1	7	1	0	2	0	1	2	3	1	5	6	8	3	3111	2986	2694	2821	2691	2673	2571	2701	2622	2623	2683	2486	2609	2690	2553	2451	2543	1	1	3	3	2.66667	1	0.666667	1	1	2	2	1	4
Northeast	MA	BAIXO PARNAIBA MARANHENSE	0	1	0	0	0	1	0	0	1	0	0	0	0	0	1	0	1	1954	2378	2352	2370	2815	2824	2510	2735	2497	2211	2199	2028	2050	2087	2044	1893	1969	0.333333	0.333333	0	0.333333	0.333333	0.333333	0.333333	0.333333	0.333333	0	0	0	0.333333
Northeast	PI	BAIXO PARNAIBA PIAUIENSE	5	0	0	1	0	4	6	0	1	0	0	0	0	2	6	3	9	6540	6456	6259	6137	6498	6356	5808	5966	5491	5503	5553	5200	5172	5252	5465	5123	5307	1.66667	0.333333	0.333333	1.66667	3.33333	3.33333	2.33333	0.333333	0.333333	0	0	0	2.66667
Southeast	SP	BANANAL	0	0	0	0	0	0	0	0	0	0	0	0	0	0	0	0	0	419	443	396	390	401	410	354	384	332	293	291	277	254	245	257	257	272	0	0	0	0	0	0	0	0	0	0	0	0	0
Southeast	MG	BARBACENA	0	0	1	1	0	0	0	3	2	3	8	11	12	8	17	18	35	3024	3143	2988	3087	3079	2920	2706	2700	2572	2651	2564	2484	2554	2534	2594	2397	2439	0.333333	0.666667	0.666667	0.333333	0	1	1.66667	2.66667	4.33333	7.33333	10.3333	12	12.3333
Northeast	BA	BARRA	0	0	0	1	1	0	0	0	1	1	2	1	3	1	2	3	8	3024	3323	3498	3297	3353	3126	3162	3052	3012	2807	2937	2948	2839	2892	3069	2889	2939	0	0.333333	0.666667	0.666667	0.333333	0	0.333333	0.666667	1.33333	1.33333	2	3	2
Southeast	ES	BARRA DE SAO FRANCISCO	2	0	1	2	1	2	1	1	0	2	2	3	2	5	5	7	4	1669	1483	1450	1521	1344	1328	1281	1449	1333	1267	1277	1312	1197	1301	1367	1300	1275	1	1	1.33333	1.66667	1.33333	1.33333	0.666667	1	1.33333	2.33333	2.33333	2	4
Southeast	RJ	BARRA DO PIRAI	0	0	0	0	0	0	5	1	0	3	6	8	9	13	33	36	28	2521	2580	2527	2383	2369	2400	2205	2081	2119	2086	2010	2022	2135	2132	2206	2017	2003	0	0	0	0	1.66667	2	2	1.33333	3	5.66667	7.66667	9	18.3333
Northeast	BA	BARREIRAS	1	0	0	0	2	2	6	4	11	2	8	6	11	14	25	16	16	4367	4064	4763	4704	5165	5163	4353	5331	5365	5516	5746	5467	5695	5937	5881	5712	5997	0.333333	0	0.666667	1.33333	3.33333	4	7	5.66667	7	5.33333	8.33333	11	16.6667
Southeast	SP	BARRETOS	0	0	0	0	1	0	0	4	2	3	4	4	5	5	8	9	11	1690	1742	1732	1767	1832	1734	1730	1805	1867	1713	1828	1813	1847	1909	1990	1708	1911	0	0	0.333333	0.333333	0.333333	1.33333	2	3	3	3.66667	4.33333	5	6
Northeast	CE	BARRO	0	0	0	0	1	0	0	0	0	0	0	0	1	0	1	1	3	1678	1659	1406	1387	1479	1400	1401	1371	1382	1417	1361	1270	1261	1337	1308	1178	1276	0	0	0.333333	0.333333	0.333333	0	0	0	0	0	0.333333	1	0.666667
Northeast	AL	BATALHA	0	0	0	0	0	1	0	2	1	0	0	1	0	0	0	1	1	2197	2049	2067	1823	1815	1773	1757	1735	1748	1678	1614	1601	1537	1592	1485	1395	1490	0	0	0	0.333333	0.333333	1	1	1	0.333333	0.333333	0.333333	0	0
Southeast	SP	BATATAIS	0	0	0	1	0	0	0	0	1	0	0	1	2	5	0	4	7	1572	1417	1406	1482	1392	1325	1461	1429	1383	1355	1344	1434	1334	1349	1450	1352	1400	0	0.333333	0.333333	0.333333	0	0	0.333333	0.333333	0.333333	0.333333	1	2	2.33333
Northeast	CE	BATURITE	0	0	0	1	0	1	1	0	1	1	3	10	10	14	13	6	13	3422	3396	3058	2891	3208	2796	2906	2942	2926	2755	2685	2726	2593	2798	2826	2563	2595	0	0.333333	0.333333	0.666667	0.666667	0.666667	0.666667	0.666667	1.66667	4.66667	7.66667	10	12.3333
Southeast	SP	BAURU	0	2	2	1	11	5	3	6	5	12	15	39	86	144	128	134	116	7933	7816	7498	7723	7482	7310	7178	7280	7009	7098	7534	7479	7671	7896	7883	7347	7631	1.33333	1.66667	4.66667	5.66667	6.33333	4.66667	4.66667	7.66667	10.6667	22	46.6667	86	119.333
North	PA	BELEM	49	15	152	93	124	69	109	114	101	78	118	153	126	242	432	401	276	40037	40216	40243	40026	38193	39093	38984	39204	37423	36452	36252	34676	35036	35192	34903	32509	32685	72	86.6667	123	95.3333	100.667	97.3333	108	97.6667	99	116.333	132.333	126	266.667
Southeast	MG	BELO HORIZONTE	33	23	60	49	73	72	83	136	99	127	143	288	355	547	803	941	1092	72952	70474	70642	67588	66518	63547	63622	64670	63769	65896	67156	68857	68905	70494	71339	66457	67456	38.6667	44	60.6667	64.6667	76	97	106	120.667	123	186	262	355	568.333
Northeast	PI	BERTOLINIA	0	1	0	0	0	0	0	0	0	0	0	1	0	0	0	0	0	727	654	742	746	755	752	763	661	645	623	572	554	523	540	547	533	545	0.333333	0.333333	0	0	0	0	0	0	0	0.333333	0.333333	0	0
North	TO	BICO DO PAPAGAIO	0	0	0	1	0	1	2	1	3	6	5	6	19	10	18	43	36	4161	3950	3917	4062	4244	3603	4016	4032	3747	3678	3694	3458	3393	3454	3468	3220	3345	0	0.333333	0.333333	0.666667	1	1.33333	2	3.33333	4.66667	5.66667	10	19	15.6667
Southeast	SP	BIRIGUI	3	3	2	4	3	0	2	3	5	6	3	9	4	11	22	20	39	3057	3020	3014	3148	3152	3104	3132	3310	3306	3064	3353	3384	3418	3497	3572	3230	3482	2.66667	3	3	2.33333	1.66667	1.66667	3.33333	4.66667	4.66667	6	5.33333	4	12.3333
South	SC	BLUMENAU	0	0	0	0	0	2	0	0	0	2	1	4	6	10	17	17	19	8045	8022	7829	8061	8151	8037	8142	8867	8565	8839	9129	9368	9306	9797	9906	9825	10266	0	0	0	0.666667	0.666667	0.666667	0	0.666667	1	2.33333	3.66667	6	11
North	RR	BOA VISTA	8	9	17	3	12	17	26	24	26	49	27	49	55	26	34	49	75	6988	6599	7321	6994	7021	6874	6878	7198	6990	7142	7142	7595	7617	7963	7972	8058	8304	11.3333	9.66667	10.6667	10.6667	18.3333	22.3333	25.3333	33	34	41.6667	43.6667	55	38.3333
North	AM	BOCA DO ACRE	0	0	1	0	0	0	0	0	0	0	0	0	0	2	0	0	1	841	884	866	834	838	968	1011	991	1006	933	1021	1049	1130	1098	1069	1001	1126	0.333333	0.333333	0.333333	0	0	0	0	0	0	0	0	0	0.666667
Southeast	MG	BOCAIUVA	0	0	0	0	0	2	1	3	1	0	1	0	1	0	1	1	9	1154	1148	1014	1182	1210	1151	1038	1075	1015	898	1007	1000	910	988	938	921	904	0	0	0	0.666667	1	2	1.66667	1.33333	0.666667	0.333333	0.666667	1	0.666667
Center-West	MS	BODOQUENA	2	1	1	1	5	6	2	2	8	3	1	7	8	10	10	7	6	2080	1963	2061	2039	2040	1825	1827	1908	1756	1771	1872	1650	1679	1847	1740	1630	1754	1.33333	1	2.33333	4	4.33333	3.33333	4	4.33333	4	3.66667	5.33333	8	9.33333
Southeast	MG	BOM DESPACHO	0	0	1	0	1	3	0	0	0	0	1	1	0	5	1	1	3	2484	2373	2262	2266	2264	2110	2005	2014	1918	2000	1900	2022	1813	1967	2046	2094	2055	0.333333	0.333333	0.666667	1.33333	1.33333	1	0	0	0.333333	0.666667	0.666667	0	2
Northeast	BA	BOM JESUS DA LAPA	0	0	0	0	0	0	0	0	0	0	0	3	4	11	4	4	4	2939	2911	3162	2603	2896	2611	2888	3073	2513	2709	2799	2724	2790	2869	2738	2750	2778	0	0	0	0	0	0	0	0	0	1	2.33333	4	6.33333
Northeast	SE	BOQUIM	0	0	1	2	1	2	5	4	7	1	2	2	0	1	1	0	1	3442	3065	3051	2991	3125	2979	2854	2786	2566	2623	2603	2528	2459	2462	2363	2307	2383	0.333333	1	1.33333	1.66667	2.66667	3.66667	5.33333	4	3.33333	1.66667	1.33333	0	0.666667
Northeast	BA	BOQUIRA	0	0	0	0	0	0	0	0	1	1	0	0	2	3	0	0	0	3100	2852	2932	2829	2749	2336	2459	2453	2307	2268	2263	2266	2216	2181	2082	2117	2194	0	0	0	0	0	0	0.333333	0.666667	0.666667	0.333333	0.666667	2	1.66667
Northeast	RN	BORBOREMA POTIGUAR	0	0	2	1	3	2	2	2	4	1	3	11	18	25	10	19	20	2557	2560	2243	2183	2283	2043	2026	2102	2117	2013	1961	1942	1974	2028	2016	1914	1867	0.666667	1	2	2	2.33333	2	2.66667	2.33333	2.66667	5	10.6667	18	17.6667
Southeast	SP	BOTUCATU	3	2	1	4	3	6	2	3	5	8	31	27	61	61	80	84	46	2917	2960	2868	2886	2847	2880	2840	2914	2847	2775	2805	2826	2741	3002	2991	2854	2826	2	2.33333	2.66667	4.33333	3.66667	3.66667	3.33333	5.33333	14.6667	22	39.6667	61	67.3333
Southeast	SP	BRAGANCA PAULISTA	1	2	5	3	10	2	2	4	8	4	4	10	17	27	39	45	70	7009	7123	6922	6871	6992	6835	6570	6760	6787	7037	7065	7233	7361	7472	7702	7337	7547	2.66667	3.33333	6	5	4.66667	2.66667	4.66667	5.33333	5.33333	6	10.3333	17	27.6667
North	PA	BRAGANTINA	0	2	3	0	24	21	48	30	35	27	44	58	49	52	40	47	40	7167	7376	7514	7389	7410	7591	7938	8028	7446	7417	7203	6904	7093	7193	6868	6711	6744	1.66667	1.66667	9	15	31	33	37.6667	30.6667	35.3333	43	50.3333	49	47
North	AC	BRASILEIA	0	0	0	0	0	0	9	3	1	1	0	1	2	2	2	2	8	1253	1314	1369	1297	1403	1395	1258	1488	1369	1278	1434	1317	1312	1311	1370	1279	1414	0	0	0	0	3	4	4.33333	1.66667	0.666667	0.666667	1	2	2
Center-West	DF	BRASILIA	159	152	185	226	225	177	228	130	133	137	174	203	271	314	379	378	483	46891	45799	46097	45593	45917	45152	44098	44173	43932	44251	43465	43497	44530	44721	46122	43340	44568	165.333	187.667	212	209.333	210	178.333	163.667	133.333	148	171.333	216	271	321.333
Northeast	PB	BREJO PARAIBANO	0	0	0	0	1	2	2	1	0	1	0	0	1	0	0	0	0	2226	2198	2286	2170	2149	2024	2062	2046	1957	1778	1937	1694	1703	1734	1752	1648	1684	0	0	0.333333	1	1.66667	1.66667	1	0.666667	0.333333	0.333333	0.333333	1	0.333333
Northeast	PE	BREJO PERNAMBUCANO	1	0	0	1	2	0	0	0	0	0	0	0	0	0	1	2	2	4378	4339	3940	3938	3998	3660	3420	3482	3356	3167	3133	3064	3168	3066	3202	2973	3095	0.333333	0.333333	1	1	0.666667	0	0	0	0	0	0	0	0.333333
Northeast	CE	BREJO SANTO	0	0	1	0	0	0	1	0	2	3	0	0	1	1	7	6	9	1898	1848	1579	1531	1736	1227	1497	1538	1531	1599	1570	1515	1505	1518	1635	1505	1514	0.333333	0.333333	0.333333	0	0.333333	0.333333	1	1.66667	1.66667	1	0.333333	1	3
Northeast	BA	BRUMADO	0	1	0	1	0	0	0	0	1	0	0	0	2	1	2	2	0	3701	3724	3500	3516	3396	3145	3028	3058	2973	2882	2956	2787	2736	2808	2812	2688	2680	0.333333	0.666667	0.333333	0.333333	0	0	0.333333	0.333333	0.333333	0	0.666667	2	1.66667
South	RS	CACHOEIRA DO SUL	0	0	0	0	0	0	3	2	4	2	7	10	24	12	20	15	24	2220	2145	1960	2144	2042	1853	1749	1742	1721	1662	1694	1685	1612	1668	1803	1740	1715	0	0	0	0	1	1.66667	3	2.66667	4.33333	6.33333	13.6667	24	18.6667
Southeast	ES	CACHOEIRO DE ITAPEMIRIM	24	7	19	22	10	1	12	5	6	12	9	22	31	26	56	92	82	5577	5219	5136	4822	4853	4532	4493	4597	4577	4356	4453	4483	4467	4814	4726	4304	4522	16.6667	16	17	11	7.66667	6	7.66667	7.66667	9	14.3333	20.6667	31	37.6667
North	RO	CACOAL	0	0	0	0	1	0	6	5	4	3	6	3	5	7	6	2	4	4722	4488	4244	4342	3985	3611	3242	3514	3651	3563	3711	3575	3432	3612	3729	3530	3816	0	0	0.333333	0.333333	2.33333	3.66667	5	4	4.33333	4	4.66667	5	6
Northeast	PB	CAJAZEIRAS	0	0	0	0	1	0	0	0	0	2	7	10	13	9	10	0	0	2460	2727	2692	2352	2752	2166	2625	2375	2352	2396	2497	2281	2292	2294	2431	2218	2243	0	0	0.333333	0.333333	0.333333	0	0	0.666667	3	6.33333	10	13	10.6667
South	RS	CAMAQUA	0	1	0	1	1	0	1	0	0	1	0	0	5	1	6	6	7	2177	2018	2021	2152	1973	1860	1722	1632	1482	1480	1544	1517	1586	1595	1699	1572	1569	0.333333	0.666667	0.666667	0.666667	0.666667	0.333333	0.333333	0.333333	0.333333	0.333333	1.66667	5	4
North	PA	CAMETA	3	5	10	2	9	5	16	15	11	9	12	11	7	18	12	5	27	8685	7501	8624	8920	8928	9186	9286	9567	9035	8929	8812	8381	8446	8622	8452	8171	8385	6	5.66667	7	5.33333	10	12	14	11.6667	10.6667	10.6667	10	7	12.3333
South	RS	CAMPANHA CENTRAL	9	5	6	0	0	2	6	12	3	1	8	10	15	16	52	58	55	3456	3372	3071	2955	2766	2530	2466	2373	2436	2264	2315	2303	2270	2316	2486	2493	2380	6.66667	3.66667	2	0.666667	2.66667	6.66667	7	5.33333	4	6.33333	11	15	27.6667
South	RS	CAMPANHA MERIDIONAL	6	1	0	0	10	0	2	2	0	0	0	0	1	5	6	7	9	3045	2831	2857	2810	2614	2335	2283	2259	2182	2273	2269	2279	2208	2277	2273	2263	2275	2.33333	0.333333	3.33333	3.33333	4	1.33333	1.33333	0.666667	0	0	0.333333	1	4
South	RS	CAMPANHA OCIDENTAL	1	1	2	2	0	6	10	7	2	4	9	13	10	29	42	58	49	6799	6763	6230	6194	5716	5476	5139	5196	5098	5014	4939	4710	4802	4730	4918	4627	4754	1.33333	1.66667	1.33333	2.66667	5.33333	7.66667	6.33333	4.33333	5	8.66667	10.6667	10	27
Northeast	PB	CAMPINA GRANDE	4	3	1	4	6	9	9	19	19	32	34	57	50	64	107	126	143	8827	8873	8389	8189	8199	8163	8107	8328	8223	8261	8015	8099	7950	8529	8463	7904	8087	2.66667	2.66667	3.66667	6.33333	8	12.3333	15.6667	23.3333	28.3333	41	47	50	73.6667
Southeast	SP	CAMPINAS	4	13	22	57	65	48	56	35	38	58	76	118	144	198	249	293	314	34127	33937	33206	34316	34462	34260	34310	35127	35770	36511	36328	37640	37819	38889	40142	37770	38790	13	30.6667	48	56.6667	56.3333	46.3333	43	43.6667	57.3333	84	112.667	144	197
Southeast	MG	CAMPO BELO	0	0	0	0	1	1	0	0	0	0	0	0	0	0	1	2	7	1602	1461	1401	1337	1353	1277	1314	1221	1247	1268	1251	1217	1259	1255	1211	1137	1194	0	0	0.333333	0.666667	0.666667	0.333333	0	0	0	0	0	0	0.333333
Center-West	MS	CAMPO GRANDE	17	24	10	19	38	43	45	33	31	52	58	119	125	110	151	181	194	13160	13260	12723	13390	13406	13393	13316	13933	13555	13932	14163	14665	14796	15340	15581	14849	15480	17	17.6667	22.3333	33.3333	42	40.3333	36.3333	38.6667	47	76.3333	100.667	125	128.667
Northeast	PI	CAMPO MAIOR	0	0	0	0	2	2	0	1	0	0	0	1	1	0	1	2	2	4297	4032	3871	3765	4086	3807	3714	3466	3539	3441	3328	3347	3059	3106	3036	2729	2930	0	0	0.666667	1.33333	1.33333	1	0.333333	0.333333	0	0.333333	0.666667	1	0.666667
South	PR	CAMPO MOURAO	0	0	0	0	0	3	2	1	0	0	0	2	4	4	2	0	4	3487	3312	3121	3230	3188	3002	2716	2852	2732	2854	2845	2936	2973	3062	2974	2956	3073	0	0	0	1	1.66667	2	1	0.333333	0	0.666667	2	4	3.33333
South	SC	CAMPOS DE LAGES	1	0	1	0	0	1	0	0	1	0	0	3	2	2	24	81	78	4674	4447	4467	4571	4268	4516	4207	4088	3783	3937	4024	3903	3940	4092	4086	4220	4196	0.666667	0.333333	0.333333	0.333333	0.333333	0.333333	0.333333	0.333333	0.333333	1	1.66667	2	9.33333
Southeast	SP	CAMPOS DO JORDAO	0	0	0	0	0	0	1	0	0	0	1	0	3	4	4	10	3	1314	1200	1267	1200	1192	1156	1022	1082	1048	1064	1038	1001	985	1007	1014	998	1017	0	0	0	0	0.333333	0.333333	0.333333	0	0.333333	0.333333	1.33333	3	3.66667
Southeast	RJ	CAMPOS DOS GOYTACAZES	0	0	5	17	1	7	6	5	5	4	2	5	1	10	17	32	21	9618	9538	9386	9388	9413	9125	9007	9033	7272	8317	7458	8018	8968	9605	9962	9120	9160	1.66667	7.33333	7.66667	8.33333	4.66667	6	5.33333	4.66667	3.66667	3.66667	2.66667	1	9.33333
Center-West	MT	CANARANA	2	0	0	0	1	0	1	0	0	1	0	1	1	1	2	3	1	1388	1439	1474	1591	1386	1401	1274	1490	1505	1373	1633	1787	1842	2013	2083	1959	2154	0.666667	0	0.333333	0.333333	0.666667	0.333333	0.333333	0.333333	0.333333	0.666667	0.666667	1	1.33333
Northeast	CE	CANINDE	0	0	0	0	1	2	3	4	3	2	22	15	10	1	6	8	28	2513	2247	2190	2141	2196	1892	2141	2093	1890	1938	1715	1780	1724	1832	1881	1688	1731	0	0	0.333333	1	2	3	3.33333	3	9	13	15.6667	10	5.66667
South	SC	CANOINHAS	2	2	0	2	0	0	0	0	0	0	0	0	4	2	2	13	26	4339	3930	4187	4315	4038	3903	3787	3687	3494	3476	3718	3473	3457	3499	3694	3451	3480	1.33333	1.33333	0.666667	0.666667	0	0	0	0	0	0	1.33333	4	2.66667
Southeast	RJ	CANTAGALO-CORDEIRO	0	0	0	0	0	1	1	0	1	0	0	0	1	0	0	0	6	1048	976	921	953	921	901	907	851	869	799	779	861	771	781	875	793	816	0	0	0	0.333333	0.666667	0.666667	0.666667	0.333333	0.333333	0	0.333333	1	0.333333
South	PR	CAPANEMA	0	0	0	0	1	4	0	0	0	0	0	0	0	0	0	2	1	1424	1380	1379	1314	1271	1093	1093	1168	1134	1175	1137	1116	1125	1141	1215	1180	1241	0	0	0.333333	1.66667	1.66667	1.33333	0	0	0	0	0	0	0
Southeast	SP	CAPAO BONITO	1	0	1	3	3	2	0	0	3	1	4	4	4	6	8	9	14	2817	2778	2764	2578	2706	2404	2116	2010	1993	1941	2022	1899	1995	2032	1986	1838	1966	0.666667	1.33333	2.33333	2.66667	1.66667	0.666667	1	1.33333	2.66667	3	4	4	6
Southeast	MG	CAPELINHA	0	0	0	0	0	3	3	0	0	1	1	0	1	1	7	1	2	3017	2851	3467	3354	3261	3109	2975	2569	2362	2661	2537	2463	2481	2472	2199	2298	2363	0	0	0	1	2	2	1	0.333333	0.666667	0.666667	0.666667	1	3
North	RR	CARACARAI	0	0	0	0	0	0	0	0	0	1	0	0	0	0	0	0	0	917	772	917	828	782	777	736	870	822	831	758	868	922	848	924	827	870	0	0	0	0	0	0	0	0.333333	0.333333	0.333333	0	0	0
Southeast	SP	CARAGUATATUBA	0	7	3	4	7	2	8	9	6	5	13	8	11	35	30	41	67	4450	4526	4357	4416	4594	4535	4306	4387	4320	4355	4469	4502	4378	4557	4921	4710	4850	3.33333	4.66667	4.66667	4.33333	5.66667	6.33333	7.66667	6.66667	8	8.66667	10.6667	11	25.3333
Southeast	MG	CARATINGA	0	0	0	0	0	0	0	0	0	0	0	0	1	0	15	11	18	4240	3978	3918	3606	3358	3571	3327	3538	3357	3442	3346	3256	3165	3381	3373	3190	3222	0	0	0	0	0	0	0	0	0	0	0.333333	1	5.33333
South	RS	CARAZINHO	1	2	2	1	2	1	1	0	0	1	0	3	4	3	21	24	15	2412	2380	2213	2341	2225	2099	1897	1973	1933	1996	1974	2052	2030	2087	2261	1996	2126	1.66667	1.66667	1.66667	1.33333	1.33333	0.666667	0.333333	0.333333	0.333333	1.33333	2.33333	4	9.33333
Northeast	SE	CARIRA	0	1	0	0	0	1	1	0	0	1	0	0	0	0	0	0	0	1275	1195	1137	1128	1131	1125	1072	1055	1094	1052	1089	1052	1028	1034	999	840	956	0.333333	0.333333	0	0.333333	0.666667	0.666667	0.333333	0.333333	0.333333	0.333333	0	0	0
Northeast	CE	CARIRI	0	0	0	1	21	13	17	17	10	18	24	29	48	69	84	63	89	8866	8428	8679	9145	9457	8700	9221	9157	9453	9292	9218	9050	9127	9213	9387	9170	9200	0	0.333333	7.33333	11.6667	17	15.6667	14.6667	15	17.3333	23.6667	33.6667	48	67
Northeast	PB	CARIRI OCIDENTAL	0	0	0	0	0	1	0	0	0	1	1	2	0	0	2	1	6	2054	1421	2064	2085	2149	1904	1898	1927	1854	1862	1799	1752	1756	1824	1829	1728	1780	0	0	0	0.333333	0.333333	0.333333	0	0.333333	0.666667	1.33333	1	0	0.666667
Northeast	PB	CARIRI ORIENTAL	1	0	0	1	0	0	0	0	0	0	0	0	0	0	0	1	0	1106	1024	1013	983	1077	1111	1023	1053	1110	1108	1053	945	931	955	984	924	943	0.333333	0.333333	0.333333	0.333333	0	0	0	0	0	0	0	0	0
Northeast	CE	CARIRIACU	0	0	0	0	2	0	0	0	0	0	0	0	0	2	1	0	1	977	845	878	968	997	907	900	966	878	874	832	864	835	751	846	776	824	0	0	0.666667	0.666667	0.666667	0	0	0	0	0	0	0	1
South	PR	CASCAVEL	8	13	6	6	9	10	5	7	3	4	5	19	14	11	27	25	29	6676	6495	6355	6365	6664	6239	6147	6154	6131	6359	6346	6441	6598	7050	6979	6807	7079	9	8.33333	7	8.33333	8	7.33333	5	4.66667	4	9.33333	12.6667	14	17.3333
Northeast	CE	CASCAVEL	0	0	0	1	2	0	4	3	5	2	3	7	5	3	8	5	1	2139	2008	1971	1913	2055	2024	1870	1914	1829	1756	1838	1714	1867	1880	2007	1956	1918	0	0.333333	1	1	2	2.33333	4	3.33333	3.33333	4	5	5	5.33333
Center-West	MS	CASSILANDIA	0	0	0	1	0	0	1	3	0	0	0	0	3	9	6	16	11	763	769	779	880	918	788	767	844	883	951	981	1034	1054	1139	1217	1206	1206	0	0.333333	0.333333	0.333333	0.333333	1.33333	1.33333	1	0	0	1	3	6
North	PA	CASTANHAL	1	0	3	1	23	26	18	15	36	12	22	24	25	18	31	29	34	5730	5459	5487	5226	5455	5685	5432	5872	5566	5449	5549	5299	5332	5340	5512	5235	5287	1.33333	1.33333	9	16.6667	22.3333	19.6667	23	21	23.3333	19.3333	23.6667	25	24.6667
Southeast	MG	CATAGUASES	2	3	5	1	10	6	7	3	6	9	9	7	3	5	5	7	18	2970	2887	2814	2624	2785	2613	2331	2500	2420	2396	2548	2589	2369	2549	2469	2383	2565	3.33333	3	5.33333	5.66667	7.66667	5.33333	5.33333	6	8	8.33333	6.33333	3	4.33333
Center-West	GO	CATALAO	1	1	0	0	0	0	0	0	0	1	1	3	6	11	1	5	0	1753	1855	1799	1850	1947	1909	1856	1962	1941	2029	1953	1974	2042	2140	2215	2192	2222	0.666667	0.333333	0	0	0	0	0	0.333333	0.666667	1.66667	3.33333	6	6
Southeast	SP	CATANDUVA	1	0	5	5	3	9	3	1	3	0	0	7	5	3	2	1	8	2619	2562	2660	2775	2823	2761	2752	2758	2737	2615	2721	2790	2654	2784	2728	2573	2591	2	3.33333	4.33333	5.66667	5	4.33333	2.33333	1.33333	1	2.33333	4	5	3.33333
Northeast	PB	CATOLE DO ROCHA	0	0	2	0	0	1	1	1	1	0	0	0	1	1	0	1	11	2013	2028	1904	1932	2009	1439	1696	1857	1747	1757	1596	1601	1513	1591	1637	1498	1456	0.666667	0.666667	0.666667	0.333333	0.666667	1	1	0.666667	0.333333	0	0.333333	1	0.666667
Northeast	BA	CATU	0	1	0	0	4	2	1	1	4	2	1	5	5	5	7	4	4	3633	3515	3351	3245	3275	3184	3155	3317	3378	3252	3210	3132	2996	2973	2833	2844	2714	0.333333	0.333333	1.33333	2	2.33333	1.33333	2	2.33333	2.33333	2.66667	3.66667	5	5.66667
Northeast	MA	CAXIAS	3	1	7	0	10	11	1	1	2	14	21	37	55	47	34	44	66	7696	8074	7961	8314	8395	7802	7932	8076	7656	7314	7271	7200	6882	7055	7219	6967	7102	3.66667	2.66667	5.66667	7	7.33333	4.33333	1.33333	5.66667	12.3333	24	37.6667	55	45.3333
South	RS	CAXIAS DO SUL	32	32	33	27	28	21	33	29	25	29	26	75	89	93	151	158	203	9344	9257	9189	9545	9552	9314	9153	9466	9551	9628	9982	10190	10414	10854	11136	10285	10146	32.3333	30.6667	29.3333	25.3333	27.3333	27.6667	29	27.6667	26.6667	43.3333	63.3333	89	111
Center-West	GO	CERES	0	0	5	1	1	0	0	0	0	0	0	1	4	6	1	4	4	3405	3320	2987	3214	3190	2975	2942	3066	2958	2994	2870	2981	2941	3130	3263	3243	3193	1.66667	2	2.33333	0.666667	0.333333	0	0	0	0	0.333333	1.66667	4	3.66667
South	PR	CERRO AZUL	0	0	0	0	1	0	0	0	0	0	0	0	0	0	0	0	0	473	555	501	469	509	470	447	424	417	329	332	369	373	376	370	354	389	0	0	0.333333	0.333333	0.333333	0	0	0	0	0	0	0	0
South	RS	CERRO LARGO	0	0	0	0	0	0	0	0	0	0	0	0	0	0	0	3	2	940	815	694	805	725	715	588	601	608	627	669	609	671	671	656	656	673	0	0	0	0	0	0	0	0	0	0	0	0	0
Northeast	RN	CHAPADA DO APODI	0	0	0	0	0	0	0	0	0	0	0	0	0	0	1	0	0	1193	1179	1100	1121	1151	1079	1099	1003	1100	892	1015	954	909	949	939	841	816	0	0	0	0	0	0	0	0	0	0	0	0	0.333333
Northeast	CE	CHAPADA DO ARARIPE	2	0	0	0	0	2	0	0	0	1	1	0	0	0	1	1	2	2148	2084	1824	1944	2128	1408	1802	1756	1575	1504	1507	1561	1500	1336	1450	1383	1437	0.666667	0	0	0.666667	0.666667	0.666667	0	0.333333	0.666667	0.666667	0.333333	0	0.333333
Center-West	GO	CHAPADA DOS VEADEIROS	0	0	0	0	0	0	0	0	0	0	0	0	1	1	0	0	2	1130	1077	955	871	1146	1095	1032	991	1003	939	898	919	984	881	1007	910	985	0	0	0	0	0	0	0	0	0	0	0.333333	1	0.666667
Northeast	MA	CHAPADAS DAS MANGABEIRAS	0	0	0	1	0	0	0	0	0	0	0	0	0	0	0	0	0	1051	1165	1319	1187	1317	1181	1308	1140	1142	1143	1107	979	1067	1146	1134	1092	1155	0	0.333333	0.333333	0.333333	0	0	0	0	0	0	0	0	0
Northeast	MA	CHAPADAS DO ALTO ITAPECURU	0	0	0	0	1	1	1	0	0	0	1	0	0	1	5	3	4	2583	3454	3805	3819	4002	3950	3997	3986	3762	3542	3805	3434	3402	3632	3536	3357	3360	0	0	0.333333	0.666667	1	0.666667	0.333333	0	0.333333	0.333333	0.333333	0	2
Northeast	PI	CHAPADAS DO EXTREMO SUL PIAUIENSE	0	0	0	0	0	1	1	0	0	0	0	0	0	0	0	0	0	1590	1742	1667	1699	1772	1726	1777	1626	1525	1436	1469	1361	1322	1326	1283	1313	1389	0	0	0	0.333333	0.666667	0.666667	0.333333	0	0	0	0	0	0
Northeast	MA	CHAPADINHA	0	0	0	0	0	5	1	7	2	0	0	0	0	0	0	1	23	4012	5010	5385	5530	5813	5149	5245	5734	5502	5160	5201	4822	4787	4716	4680	4176	4453	0	0	0	1.66667	2	4.33333	3.33333	3	0.666667	0	0	0	0
South	SC	CHAPECO	3	2	1	0	1	0	0	0	0	1	1	3	14	13	52	43	74	5941	5722	5715	5513	5425	5245	4999	5417	5339	5487	5440	5719	6027	6165	6376	6244	6571	2	1	0.666667	0.333333	0.333333	0	0	0.333333	0.666667	1.66667	6	14	26.3333
Northeast	CE	CHOROZINHO	0	0	1	0	0	1	1	0	0	0	0	0	0	0	0	0	0	997	1036	994	953	965	1005	914	847	851	873	891	881	897	900	940	837	838	0.333333	0.333333	0.333333	0.333333	0.666667	0.666667	0.333333	0	0	0	0	0	0
South	PR	CIANORTE	1	0	1	2	0	1	0	0	2	2	3	5	6	9	4	12	16	1804	1806	1815	1831	1922	1793	1775	1848	1985	1923	2011	1975	2045	2052	2131	2031	2101	0.666667	1	1	1	0.333333	0.333333	0.666667	1.33333	2.33333	3.33333	4.66667	6	6.33333
North	AM	COARI	0	0	0	0	0	0	3	0	0	0	1	0	6	1	1	8	7	2901	2947	3122	3271	3414	3231	3220	3374	3399	3176	3190	3111	3291	3301	3258	3191	3361	0	0	0	0	1	1	1	0	0.333333	0.333333	2.33333	6	2.66667
Northeast	MA	CODO	4	1	4	0	5	6	5	1	0	0	1	0	1	2	5	7	15	5061	5632	5866	5704	5393	6186	6071	5816	5664	5054	5157	5017	4810	5007	4909	4495	4644	3	1.66667	3	3.66667	5.33333	4	2	0.333333	0.333333	0.333333	0.666667	1	2.66667
Northeast	MA	COELHO NETO	0	0	1	0	8	5	1	1	0	0	5	0	1	4	2	8	1	1761	1912	2071	2141	2292	2235	2034	2025	1963	1878	1948	1750	1644	1627	1615	1401	1493	0.333333	0.333333	3	4.33333	4.66667	2.33333	0.666667	0.333333	1.66667	1.66667	2	1	2.33333
Southeast	ES	COLATINA	18	5	5	4	12	5	3	2	3	4	6	10	8	9	22	5	34	3081	2740	2633	2799	2770	2521	2496	2610	2512	2481	2583	2405	2497	2575	2855	2668	2630	9.33333	4.66667	7	7	6.66667	3.33333	2.66667	3	4.33333	6.66667	8	8	13
Center-West	MT	COLIDER	1	0	1	0	4	3	4	1	1	1	1	3	3	6	3	12	14	2068	2385	2390	2321	2373	2311	2234	2207	1982	1992	2072	2032	2279	2452	2293	2312	2469	0.666667	0.333333	1.66667	2.33333	3.66667	2.66667	2	1	1	1.66667	2.33333	3	4
North	RO	COLORADO DO OESTE	0	0	0	0	0	0	0	0	1	0	0	1	0	0	0	0	0	718	1014	1013	927	913	818	705	809	767	774	688	690	759	760	777	732	726	0	0	0	0	0	0	0.333333	0.333333	0.333333	0.333333	0.333333	0	0
North	PA	CONCEICAO DO ARAGUAIA	0	0	0	0	0	0	6	5	5	0	4	3	5	3	5	1	16	2121	2117	2051	2046	2130	2163	2048	2127	2117	1929	1911	1823	1726	1852	1895	1800	1826	0	0	0	0	2	3.66667	5.33333	3.33333	3	2.33333	4	5	4.33333
Southeast	MG	CONCEICAO DO MATO DENTRO	0	0	0	0	0	1	1	0	0	0	0	0	1	0	0	0	1	1322	1430	1546	1468	1574	1344	1104	1174	831	1049	1062	1011	999	1045	1045	1016	1084	0	0	0	0.333333	0.666667	0.666667	0.333333	0	0	0	0.333333	1	0.333333
South	SC	CONCORDIA	0	0	1	2	2	1	1	0	3	1	2	5	3	4	15	7	8	2008	1902	1654	1761	1753	1774	1638	1723	1672	1813	1744	1714	1693	1873	1920	1779	2052	0.333333	1	1.66667	1.66667	1.33333	0.666667	1.33333	1.33333	2	2.66667	3.33333	3	7.33333
Southeast	MG	CONSELHEIRO LAFAIETE	0	0	0	0	0	0	0	1	0	0	0	0	0	3	1	3	4	3295	3045	3388	3258	3227	3226	3176	3393	3243	3211	3468	3300	3290	3508	3576	3476	3477	0	0	0	0	0	0.333333	0.333333	0.333333	0	0	0	0	1.33333
Northeast	CE	COREAU	1	0	0	0	1	0	1	0	0	0	0	0	1	0	1	0	0	1066	1130	958	969	948	866	868	908	829	808	854	817	839	862	673	730	778	0.333333	0	0.333333	0.333333	0.666667	0.333333	0.333333	0	0	0	0.333333	1	0.666667
South	PR	CORNELIO PROCOPIO	0	0	0	0	0	0	0	0	0	0	3	3	9	8	10	6	13	2658	2651	2458	2622	2622	2442	2341	2343	2259	2190	2206	2085	2160	2150	2202	2140	2144	0	0	0	0	0	0	0	0	1	2	5	9	9
Northeast	BA	COTEGIPE	1	0	0	0	0	2	0	0	0	0	0	0	0	0	0	0	1	1565	1491	1805	1572	1658	1533	1415	1591	1559	1599	1612	1506	1514	1474	1373	1444	1408	0.333333	0	0	0.666667	0.666667	0.666667	0	0	0	0	0	0	0
Northeast	SE	COTINGUIBA	1	0	4	0	2	0	28	26	12	7	13	8	21	15	20	6	3	941	875	942	831	918	882	832	878	857	816	870	870	849	864	827	740	805	1.66667	1.33333	2	0.666667	10	18	22	15	10.6667	9.33333	14	21	18.6667
South	SC	CRICIUMA	0	1	1	1	0	1	0	2	2	1	2	2	5	12	21	11	28	5083	4888	4729	4936	4852	4885	4745	4803	4833	4795	5094	5096	5170	5475	5516	5404	5423	0.666667	1	0.666667	0.666667	0.333333	1	1.33333	1.66667	1.66667	1.66667	3	5	12.6667
South	RS	CRUZ ALTA	0	0	0	0	0	0	2	2	3	2	7	4	1	6	19	23	3	2342	2371	2166	2219	2162	1933	1866	1906	1879	1955	1889	1878	1922	1939	1942	1831	1877	0	0	0	0	0.666667	1.33333	2.33333	2.33333	4	4.33333	4	1	8.66667
North	AC	CRUZEIRO DO SUL	0	3	2	10	1	0	3	1	7	1	3	9	19	20	14	14	10	3024	2958	3266	3679	3744	2973	3987	3774	3733	3359	3705	3329	3317	3333	3337	2843	3078	1.66667	5	4.33333	3.66667	1.33333	1.33333	3.66667	3	3.66667	4.33333	10.3333	19	17.6667
Center-West	MT	CUIABA	0	14	17	8	19	45	50	40	26	27	17	68	100	163	176	99	154	14112	13534	14004	14207	14951	14398	14247	14722	14284	14363	15405	15257	15705	16555	16341	14956	15967	10.3333	13	14.6667	24	38	45	38.6667	31	23.3333	37.3333	61.6667	100	146.333
Northeast	PB	CURIMATAU OCIDENTAL	1	1	0	0	1	0	2	0	0	0	0	0	0	1	0	2	3	2145	2125	1977	1972	2164	2057	1990	2045	1955	1819	1788	1714	1722	1712	1792	1572	1611	0.666667	0.333333	0.333333	0.333333	1	0.666667	0.666667	0	0	0	0	0	0.333333
Northeast	PB	CURIMATAU ORIENTAL	0	0	1	2	0	0	0	0	0	0	0	0	1	0	0	0	1	1835	1724	1706	1647	1739	1614	1502	1573	1457	1436	1272	1214	1237	1238	1175	1162	1215	0.333333	1	1	0.666667	0	0	0	0	0	0	0.333333	1	0.333333
South	PR	CURITIBA	40	58	56	37	38	58	66	41	67	107	149	195	220	285	380	466	475	49622	48863	46108	46527	46031	45715	45038	46770	46287	47577	47961	48816	49002	49500	49567	46937	46271	51.3333	50.3333	43.6667	44.3333	54	55	58	71.6667	107.667	150.333	188	220	295
South	SC	CURITIBANOS	0	0	0	0	0	2	1	0	0	0	0	1	2	1	4	8	9	2609	2453	2338	2381	2203	2140	1947	2014	1853	1866	1877	1899	1960	1924	1965	2015	1956	0	0	0	0.666667	1	1	0.333333	0	0	0.333333	1	2	2.33333
Southeast	MG	CURVELO	0	1	1	0	3	2	2	1	2	0	0	0	1	2	17	6	15	2488	2420	2261	2253	2254	2080	2063	1869	1857	1785	1729	1819	1772	1953	1816	1693	1794	0.666667	0.666667	1.33333	1.66667	2.33333	1.66667	1.66667	1	0.666667	0	0.333333	1	6.66667
Southeast	MG	DIAMANTINA	0	0	0	0	0	0	0	0	0	0	0	0	0	2	0	1	0	1032	1399	1370	1369	1379	1322	1155	1168	1183	1158	1148	1117	1102	1161	1125	1123	1199	0	0	0	0	0	0	0	0	0	0	0	0	0.666667
North	TO	DIANOPOLIS	0	0	1	0	0	1	2	3	1	2	1	0	1	2	1	3	2	2430	2276	2298	2190	2509	2305	2173	2278	2020	1918	1930	1782	1815	1693	1739	1587	1699	0.333333	0.333333	0.333333	0.333333	1	2	2	2	1.33333	1	0.666667	1	1.33333
Southeast	MG	DIVINOPOLIS	0	0	0	0	1	1	0	2	1	5	2	7	13	18	19	25	18	6473	6458	6197	6271	6415	6350	5447	6163	6186	6132	6318	6452	6686	6832	6797	6572	6890	0	0	0.333333	0.666667	0.666667	1	1	2.66667	2.66667	4.66667	7.33333	13	16.6667
Center-West	MS	DOURADOS	1	17	6	14	28	58	29	64	61	34	24	36	65	86	155	203	215	8491	8384	8630	9396	9166	8382	8217	8909	8846	8619	9584	9528	9364	9681	9589	9581	10095	8	12.3333	16	33.3333	38.3333	50.3333	51.3333	53	39.6667	31.3333	41.6667	65	102
Southeast	SP	DRACENA	0	0	0	0	0	0	2	1	0	0	0	2	2	2	2	5	4	1423	1389	1348	1337	1392	1315	1295	1328	1344	1324	1514	1521	1461	1572	1501	1492	1426	0	0	0	0	0.666667	1	1	0.333333	0	0.666667	1.33333	2	2
Center-West	GO	ENTORNO DE BRASILIA	5	5	7	15	6	13	6	2	7	1	1	1	9	9	8	1	10	17741	18819	18539	18184	17778	16931	16286	16702	16601	16191	17355	17801	17860	18931	19068	17749	18059	5.66667	9	9.33333	11.3333	8.33333	7	5	3.33333	3	1	3.66667	9	8.66667
Northeast	BA	ENTRE RIOS	0	0	0	0	0	1	1	0	1	1	2	2	5	1	1	4	2	2162	2237	2192	2139	2092	2005	2075	1894	1851	1781	1692	1766	1716	1629	1664	1588	1666	0	0	0	0.333333	0.666667	0.666667	0.666667	0.666667	1.33333	1.66667	3	5	2.33333
South	RS	ERECHIM	1	1	0	0	1	2	1	0	0	0	0	0	4	15	4	31	30	2806	2752	2604	2596	2536	2358	2092	2247	2159	2216	2371	2328	2320	2477	2563	2413	2416	0.666667	0.333333	0.333333	1	1.33333	1	0.333333	0	0	0	1.33333	4	7.66667
Northeast	PB	ESPERANCA	0	0	0	0	1	1	1	0	4	0	0	0	1	0	2	0	0	956	938	934	915	968	899	866	881	944	941	858	883	872	941	878	827	805	0	0	0.333333	0.666667	1	0.666667	1.66667	1.33333	1.33333	0	0.333333	1	1
Northeast	SE	ESTANCIA	0	0	0	0	5	5	8	11	16	24	11	20	27	38	61	41	45	2556	2525	2433	2230	2354	2467	2325	2429	2304	2229	2323	2144	2098	2112	2094	2040	2199	0	0	1.66667	3.33333	6	8	11.6667	17	17	18.3333	19.3333	27	42
Northeast	BA	EUCLIDES DA CUNHA	0	0	2	0	0	3	0	0	1	0	0	0	0	1	2	3	3	3976	4656	5126	5210	4365	4537	4750	4620	4471	4178	4247	3896	3753	3875	3825	3816	3997	0.666667	0.666667	0.666667	1	1	1	0.333333	0.333333	0.333333	0	0	0	1
South	PR	FAXINAL	0	0	0	0	0	0	0	0	0	0	0	0	1	0	1	3	0	687	700	660	712	668	595	572	650	582	662	639	606	625	658	656	614	637	0	0	0	0	0	0	0	0	0	0	0.333333	1	0.666667
Northeast	BA	FEIRA DE SANTANA	20	22	29	57	38	32	14	14	30	37	29	28	80	103	113	163	109	16686	15353	16052	15793	15494	13864	14857	14898	15326	15713	15624	15626	14802	15133	15769	15268	15368	23.6667	36	41.3333	42.3333	28	20	19.3333	27	32	31.3333	45.6667	80	98.6667
Northeast	PE	FERNANDO DE NORONHA	0	0	0	0	0	0	0	0	0	0	0	0	0	0	0	0	0	2	22	20	15	12	9	15	16	21	23	25	20	16	22	19	26	23	0	0	0	0	0	0	0	0	0	0	0	0	0
Southeast	SP	FERNANDOPOLIS	0	0	1	1	0	0	0	0	0	1	0	2	8	3	2	6	1	1318	1181	1207	1163	1172	1071	1087	1103	1099	1128	1132	1196	1192	1273	1327	1108	1239	0.333333	0.666667	0.666667	0.333333	0	0	0	0.333333	0.333333	1	3.33333	8	4.33333
South	PR	FLORAI	0	0	0	0	0	0	0	0	0	0	0	0	0	1	0	1	0	406	370	364	401	403	345	356	350	384	409	396	376	429	413	374	397	432	0	0	0	0	0	0	0	0	0	0	0	0	0.333333
Northeast	PI	FLORIANO	0	0	1	0	2	1	1	0	1	0	0	2	1	1	10	33	29	2379	2098	2203	2055	2082	2174	2019	1909	1910	1902	2050	1768	1645	1828	1826	1741	1812	0.333333	0.333333	1	1	1.33333	0.666667	0.666667	0.333333	0.333333	0.666667	1	1	4
South	SC	FLORIANOPOLIS	3	1	13	26	15	10	2	6	9	23	25	36	103	132	176	165	192	10916	11080	10615	10854	10820	10963	10779	11359	11353	11553	11957	12291	12622	13096	13811	13679	14308	5.66667	13.3333	18	17	9	6	5.66667	12.6667	19	28	54.6667	103	137
Southeast	MG	FORMIGA	0	0	0	0	0	0	0	1	3	2	2	2	1	2	1	5	5	2014	1928	1783	1848	1760	1655	1700	1710	1641	1671	1691	1663	1649	1701	1691	1605	1709	0	0	0	0	0	0.333333	1.33333	2	2.33333	2	1.66667	1	1.33333
Northeast	CE	FORTALEZA	30	42	83	150	244	366	385	212	608	552	695	790	831	890	915	996	999	55675	53391	54741	52752	51376	53166	51386	52684	51679	50349	51560	51521	50935	53026	55446	52770	52403	51.6667	91.6667	159	253.333	331.667	321	401.667	457.333	618.333	679	772	831	878.667
South	PR	FOZ DO IGUACU	6	4	1	0	3	5	3	0	0	0	2	7	9	12	14	25	45	7998	7764	7192	7359	7484	7077	6608	6693	6434	6415	6308	6519	6639	6824	6691	6525	6922	3.66667	1.66667	1.33333	2.66667	3.66667	2.66667	1	0	0.666667	3	6	9	11.6667
Southeast	SP	FRANCA	1	2	9	1	3	0	0	0	6	4	1	2	7	8	4	3	5	6188	6055	5862	5887	6014	5851	5795	5646	5588	5469	5211	5421	5608	5812	5887	5910	5952	4	4	4.33333	1.33333	1	0	2	3.33333	3.66667	2.33333	3.33333	7	6.33333
South	PR	FRANCISCO BELTRAO	0	1	0	0	2	0	0	0	1	1	1	2	6	7	9	7	21	3671	3729	3470	3486	3425	3309	3057	3200	3296	3334	3384	3276	3353	3552	3583	3600	3740	0.333333	0.333333	0.666667	0.666667	0.666667	0	0.333333	0.666667	1	1.33333	3	6	7.33333
Southeast	SP	FRANCO DA ROCHA	0	0	5	4	5	5	2	3	3	2	8	16	19	27	50	90	81	7327	7531	7455	7399	7424	7239	7171	7241	7173	7393	7495	7384	7524	7875	8079	7641	7730	1.66667	3	4.66667	4.66667	4	3.33333	2.66667	2.66667	4.33333	8.66667	14.3333	19	32
South	RS	FREDERICO WESTPHALEN	1	0	0	0	0	0	1	1	1	0	2	0	0	0	1	6	2	2780	2558	2379	2507	2323	2287	2013	2013	1938	2001	1953	1913	2040	2146	2172	2096	2235	0.333333	0	0	0	0.333333	0.666667	1	0.666667	1	0.666667	0.666667	0	0.333333
Southeast	MG	FRUTAL	0	0	0	0	0	0	0	0	0	0	0	0	0	11	3	6	4	2055	2011	2016	2064	2190	2184	2222	2352	2156	2193	2196	2293	2202	2349	2319	2199	2239	0	0	0	0	0	0	0	0	0	0	0	0	4.66667
North	PA	FUROS DE BREVES	0	0	0	0	0	0	0	1	1	11	8	22	3	11	17	8	19	3511	3785	3956	3866	4197	4693	4582	4610	4459	4256	4636	5035	5304	5493	5435	5520	5799	0	0	0	0	0	0.333333	0.666667	4.33333	6.66667	13.6667	11	3	10.3333
Northeast	PE	GARANHUNS	1	1	3	5	11	18	3	2	2	2	1	2	1	9	5	28	33	8950	8876	8824	8217	8467	8175	8021	8250	7947	7641	7708	7418	7361	7357	7683	6872	7047	1.66667	3	6.33333	11.3333	10.6667	7.66667	2.33333	2	1.66667	1.66667	1.33333	1	5
Northeast	MA	GERAIS DE BALSAS	0	1	10	6	6	5	9	4	13	14	3	0	0	1	5	8	14	2356	2783	3147	3080	3111	2954	3043	3117	2999	2918	2874	2625	2671	2880	2907	2763	2845	3.66667	5.66667	7.33333	5.66667	6.66667	6	8.66667	10.3333	10	5.66667	1	0	2
Center-West	GO	GOIANIA	18	7	14	26	15	11	0	9	9	8	33	38	91	193	225	276	270	32464	33110	32673	32410	32496	32212	31690	32121	32445	32738	34013	35603	36328	38240	38369	36317	36961	13	15.6667	18.3333	17.3333	8.66667	6.66667	6	8.66667	16.6667	26.3333	54	91	169.667
South	PR	GOIOERE	0	0	0	1	0	1	0	0	0	0	0	0	0	3	0	3	4	1976	1884	1864	1780	1755	1620	1474	1548	1361	1522	1442	1414	1467	1478	1480	1497	1576	0	0.333333	0.333333	0.666667	0.333333	0.333333	0	0	0	0	0	0	1
Southeast	MG	GOVERNADOR VALADARES	0	0	8	8	15	14	8	3	16	16	18	29	40	66	84	60	91	6995	6772	6860	6687	6638	6289	5857	5990	5476	5749	6057	5745	5637	5900	5902	5814	5749	2.66667	5.33333	10.3333	12.3333	12.3333	8.33333	9	11.6667	16.6667	21	29	40	63.3333
South	RS	GRAMADO-CANELA	0	0	1	0	0	0	1	1	1	1	1	3	4	6	11	15	15	4231	4248	4147	4368	4217	4033	3625	3656	3662	3658	3944	3966	4129	4273	4342	4157	4251	0.333333	0.333333	0.333333	0	0.333333	0.666667	1	1	1	1.66667	2.66667	4	7
Southeast	MG	GRAO MOGOL	0	0	0	0	0	0	0	0	0	0	0	0	0	0	0	0	0	663	604	674	753	762	678	603	676	581	546	610	527	571	525	470	390	436	0	0	0	0	0	0	0	0	0	0	0	0	0
North	RO	GUAJARA-MIRIM	0	0	0	0	0	0	0	0	0	0	0	0	0	0	0	2	2	1322	1411	1540	1581	1548	968	1446	1431	1221	1400	1476	1420	1379	1498	1395	1402	1391	0	0	0	0	0	0	0	0	0	0	0	0	0
North	PA	GUAMA	1	0	1	0	11	5	2	1	1	9	1	1	2	0	2	4	1	7751	7442	8379	7528	8292	8537	8647	8449	8211	8086	8086	7532	7559	7611	7540	7284	7163	0.666667	0.333333	4	5.33333	6	2.66667	1.33333	3.66667	3.66667	3.66667	1.33333	2	1.33333
Northeast	BA	GUANAMBI	0	0	0	2	2	3	2	0	2	1	3	2	2	2	4	10	11	5099	5510	5539	5386	5826	5419	5131	5386	5070	5034	4866	5029	4925	5001	5084	4768	4758	0	0.666667	1.33333	2.33333	2.33333	1.66667	1.33333	1	2	2	2.33333	2	2.66667
Southeast	MG	GUANHAES	0	0	0	0	0	0	0	0	0	0	0	0	2	2	0	0	1	2209	2169	2080	2049	2033	1723	1722	1748	1735	1662	1791	1706	1669	1721	1618	1663	1635	0	0	0	0	0	0	0	0	0	0	0.666667	2	1.33333
South	RS	GUAPORE	0	0	1	0	1	0	0	0	0	0	1	0	1	0	3	6	3	1378	1406	1325	1380	1348	1361	1280	1298	1157	1304	1349	1337	1337	1440	1537	1578	1504	0.333333	0.333333	0.666667	0.333333	0.333333	0	0	0	0.333333	0.333333	0.666667	1	1.33333
Northeast	PB	GUARABIRA	0	4	1	4	1	6	6	3	1	6	3	5	5	1	2	2	3	2601	2675	2803	2608	2795	2644	2551	2682	2516	2475	2323	2494	2456	2572	2492	2362	2361	1.66667	3	2	3.66667	4.33333	5	3.33333	3.33333	3.33333	4.66667	4.33333	5	2.66667
Southeast	ES	GUARAPARI	7	5	4	4	3	1	4	3	0	0	5	13	4	3	43	36	25	2839	2683	2732	2524	2548	2529	2535	2406	2454	2437	2700	2645	2759	2956	3025	2807	2922	5.33333	4.33333	3.66667	2.66667	2.66667	2.66667	2.33333	1	1.66667	6	7.33333	4	16.6667
South	PR	GUARAPUAVA	2	3	1	2	1	2	2	0	2	0	1	2	5	6	3	11	14	8226	7712	7295	7370	7524	6900	6413	6185	6102	6123	6159	6002	6008	6266	6448	6112	6367	2	2	1.33333	1.66667	1.66667	1.33333	1.33333	0.666667	1	1	2.66667	5	4.66667
Southeast	SP	GUARATINGUETA	0	0	0	2	3	1	2	2	5	1	3	8	13	8	25	19	22	6022	6012	5728	5895	5771	5806	5743	5768	5528	5373	5538	5482	5496	5541	5508	5325	5431	0	0.666667	1.66667	2	2	1.66667	3	2.66667	3	4	8	13	15.3333
Southeast	SP	GUARULHOS	39	31	23	76	31	70	67	45	65	71	43	91	95	137	129	209	187	23562	23468	22806	23116	23587	22753	22476	22630	22641	22527	22983	23519	23387	23908	24587	23131	23346	31	43.3333	43.3333	59	56	60.6667	59	60.3333	59.6667	68.3333	76.3333	95	120.333
North	TO	GURUPI	0	0	6	4	2	1	4	3	0	0	0	4	3	4	1	4	4	2450	2495	2368	2355	2347	2319	2190	2286	2058	2145	2168	2097	1998	2135	2209	2061	2129	2	3.33333	4	2.33333	2.33333	2.66667	2.33333	1	0	1.33333	2.33333	3	2.66667
Northeast	MA	GURUPI	0	0	0	0	0	0	0	0	0	0	1	0	0	0	1	0	1	2698	3307	3543	3398	3668	3444	3766	3864	4034	4164	4066	4102	4071	4258	4242	3912	4071	0	0	0	0	0	0	0	0	0.333333	0.333333	0.333333	0	0.333333
South	PR	IBAITI	0	0	0	0	0	0	0	0	0	1	0	0	0	0	0	0	2	1357	1295	1203	1275	1287	1255	1184	1055	1074	1125	1042	1043	981	952	975	1005	1023	0	0	0	0	0	0	0	0.333333	0.333333	0.333333	0	0	0
Northeast	CE	IBIAPABA	1	4	1	1	8	6	2	2	4	6	14	14	22	4	2	6	10	6142	6159	5711	5453	5987	5546	5476	5359	5259	5239	5017	4975	4926	4880	5049	5086	5105	2	2	3.33333	5	5.33333	3.33333	2.66667	4	8	11.3333	16.6667	22	9.33333
Center-West	MS	IGUATEMI	1	1	1	0	6	7	5	9	17	7	11	1	13	19	6	4	15	4001	4108	3932	4158	4162	3906	3688	4047	3962	3889	3951	4046	4072	4124	4140	4035	4072	1	0.666667	2.33333	4.33333	6	7	10.3333	11	11.6667	6.33333	8.33333	13	12.6667
Northeast	CE	IGUATU	0	0	1	0	0	2	1	0	2	3	0	5	0	1	7	8	1	4086	3742	3579	3476	3813	3571	3447	3466	3284	3205	3065	2995	2890	3111	3081	2825	2924	0.333333	0.333333	0.333333	0.666667	1	1	1	1.66667	1.66667	2.66667	1.66667	0	2.66667
South	RS	IJUI	0	0	1	0	1	1	2	0	0	4	1	4	7	3	8	16	10	2480	2502	2468	2581	2558	2316	2074	2096	2209	2191	2287	2346	2514	2380	2510	2600	2576	0.333333	0.333333	0.666667	0.666667	1.33333	1	0.666667	1.33333	1.66667	3	4	7	6
Northeast	BA	ILHEUS-ITABUNA	9	3	7	10	4	6	3	7	50	39	38	32	43	65	61	66	67	19373	19265	19504	19808	18671	18228	17486	16744	16626	16072	16297	15349	14549	13975	14127	13620	13914	6.33333	6.66667	7	6.66667	4.33333	5.33333	20	32	42.3333	36.3333	37.6667	43	56.3333
Northeast	MA	IMPERATRIZ	28	60	103	79	52	77	86	53	55	54	85	67	43	67	63	148	30	10677	10390	11728	12209	12057	11540	11306	11487	10934	10522	10704	10326	10563	10899	11227	10423	10583	63.6667	80.6667	78	69.3333	71.6667	72	64.6667	54	64.6667	68.6667	65	43	57.6667
Southeast	MG	IPATINGA	2	1	1	6	0	2	1	1	1	1	2	25	21	34	69	79	73	7579	7685	7716	5545	7092	7090	7126	7463	7203	6999	7553	7417	7215	7437	7502	6703	6890	1.33333	2.66667	2.33333	2.66667	1	1.33333	1	1	1.33333	9.33333	16	21	41.3333
Center-West	GO	IPORA	0	0	0	0	0	0	0	0	0	0	0	0	0	0	0	0	0	885	873	860	737	776	689	655	691	613	650	583	682	641	690	669	700	690	0	0	0	0	0	0	0	0	0	0	0	0	0
Northeast	CE	IPU	0	0	0	1	0	1	1	0	0	2	3	8	6	3	3	0	1	2677	2582	2349	2370	2332	2276	2106	2064	1952	2031	1962	1869	1805	1769	1729	1767	1855	0	0.333333	0.333333	0.666667	0.666667	0.666667	0.333333	0.666667	1.66667	4.33333	5.66667	6	4
South	PR	IRATI	0	1	0	0	0	0	3	0	0	1	1	0	0	1	0	1	5	1529	1545	1473	1520	1579	1536	1416	1315	1343	1422	1339	1333	1334	1375	1451	1413	1460	0.333333	0.333333	0	0	1	1	1	0.333333	0.666667	0.666667	0.333333	0	0.333333
Northeast	BA	IRECE	0	6	6	0	3	1	0	0	1	0	0	2	7	19	33	31	32	7423	7539	7732	7525	7607	6886	6830	6464	6286	6232	6250	5885	5452	5685	5787	5661	5812	4	4	3	1.33333	1.33333	0.333333	0.333333	0.333333	0.333333	0.666667	3	7	19.6667
Northeast	PB	ITABAIANA	1	0	0	1	1	0	0	0	1	0	3	4	4	0	0	6	2	1924	1958	1757	1761	1710	1589	1635	1725	1630	1323	1485	1491	1549	1596	1678	1522	1534	0.333333	0.333333	0.666667	0.666667	0.333333	0	0.333333	0.333333	1.33333	2.33333	3.66667	4	1.33333
Northeast	BA	ITABERABA	0	2	1	1	3	5	3	1	0	1	8	2	1	9	4	11	16	5050	5201	4945	4694	4478	4192	4372	4373	3908	3662	3790	3410	3276	3297	3313	3212	3251	1	1.33333	1.66667	3	3.66667	3	1.33333	0.666667	3	3.66667	3.66667	1	4.66667
Southeast	MG	ITABIRA	4	1	1	2	5	0	0	0	0	1	0	1	1	3	7	9	18	5636	5351	5254	5273	5142	5138	5052	5178	4803	4622	4791	4935	5029	5170	5258	4817	4681	2	1.33333	2.66667	2.33333	1.66667	0	0	0.333333	0.333333	0.666667	0.666667	1	3.66667
North	AM	ITACOATIARA	0	1	0	0	5	3	9	6	16	5	1	6	4	4	2	4	6	3433	3380	3330	3237	3270	3515	3378	3490	3330	3360	3164	3311	3430	3350	3303	3309	3303	0.333333	0.333333	1.66667	2.66667	5.66667	6	10.3333	9	7.33333	4	3.66667	4	3.33333
Southeast	RJ	ITAGUAI	0	1	0	0	3	2	5	2	11	15	5	10	0	2	6	2	4	3277	3260	3112	3177	3316	3278	3194	3411	3287	3276	3530	3403	3454	3487	3595	3555	3513	0.333333	0.333333	1	1.66667	3.33333	3	6	9.33333	10.3333	10	5	0	2.66667
Southeast	MG	ITAGUARA	0	0	0	0	0	0	0	0	0	0	1	0	0	0	0	0	0	683	637	713	689	718	608	614	665	626	610	644	689	620	701	775	678	712	0	0	0	0	0	0	0	0	0.333333	0.333333	0.333333	0	0
North	PA	ITAITUBA	0	1	0	0	8	9	9	7	21	17	40	43	20	24	27	28	27	4987	4515	5183	5034	5373	5094	4862	4215	3692	3648	4028	3902	3367	4101	3974	3944	4409	0.333333	0.333333	2.66667	5.66667	8.66667	8.33333	12.3333	15	26	33.3333	34.3333	20	23.6667
South	SC	ITAJAI	1	0	2	9	7	9	9	12	17	20	32	23	45	47	49	42	64	7204	7103	6974	7336	7510	7431	7674	8017	8030	8215	8521	9008	9371	9961	10779	10674	11051	1	3.66667	6	8.33333	8.33333	10	12.6667	16.3333	23	25	33.3333	45	47
Southeast	MG	ITAJUBA	0	0	0	0	0	0	0	0	0	0	0	1	0	2	4	7	12	2880	2762	2604	2421	2551	2455	2426	2387	2324	2344	2360	2316	2423	2407	2306	2282	2333	0	0	0	0	0	0	0	0	0	0.333333	0.333333	0	2
Northeast	PE	ITAMARACA	3	1	0	1	3	0	0	0	0	0	0	1	0	1	3	0	1	2786	2713	2716	2466	2707	2495	2365	2556	2416	2265	2399	2514	2677	2658	2856	2535	2502	1.33333	0.666667	1.33333	1.33333	1	0	0	0	0	0.333333	0.333333	0	1.33333
Southeast	SP	ITANHAEM	2	2	5	7	0	1	4	3	0	0	4	12	22	24	51	63	105	3391	3419	3367	3507	3528	3367	3297	3451	3328	3431	3364	3446	3341	3415	3396	3323	3439	3	4.66667	4	2.66667	1.66667	2.66667	2.33333	1	1.33333	5.33333	12.6667	22	32.3333
Northeast	PE	ITAPARICA	0	0	0	0	0	0	0	0	2	0	0	3	2	0	0	0	1	3040	2808	2917	2719	2760	2811	2781	2794	2846	2632	2757	2560	2473	2473	2418	2301	2287	0	0	0	0	0	0	0.666667	0.666667	0.666667	1	1.66667	2	0.666667
Southeast	SP	ITAPECERICA DA SERRA	39	23	24	15	24	20	16	17	14	24	22	48	65	124	127	193	191	18660	18599	18108	17939	17812	17062	17189	17279	17207	17788	17918	18394	18495	18829	19040	17933	18459	28.6667	20.6667	21	19.6667	20	17.6667	15.6667	18.3333	20	31.3333	45	65	105.333
Northeast	MA	ITAPECURU MIRIM	1	1	3	3	2	4	3	1	2	1	3	7	4	3	5	5	3	3558	3697	4124	4061	4155	3978	4001	4181	3862	3661	3639	3619	3535	3757	3709	3364	3633	1.66667	2.33333	2.66667	3	3	2.66667	2	1.33333	2	3.66667	4.66667	4	4
Southeast	ES	ITAPEMIRIM	0	0	3	0	1	0	0	0	0	0	1	1	7	6	1	2	13	1173	1194	1024	1024	851	1167	1056	1173	1025	1095	1109	1143	1218	1260	1300	1319	1361	1	1	1.33333	0.333333	0.333333	0	0	0	0.333333	0.666667	3	7	4.66667
Southeast	RJ	ITAPERUNA	0	0	0	1	0	0	0	0	3	0	1	9	1	10	7	18	12	2965	2861	2835	2804	2833	2640	2634	2407	2467	2505	2469	2438	2399	2464	2510	2343	2409	0	0.333333	0.333333	0.333333	0	0	1	1	1.33333	3.33333	3.66667	1	6
Northeast	BA	ITAPETINGA	0	0	0	1	0	0	1	2	0	3	4	1	1	7	2	3	3	3508	3494	3388	3380	3477	3329	3257	3275	3032	3059	3182	2954	2704	2561	2684	2429	2413	0	0.333333	0.333333	0.333333	0.333333	1	1	1.66667	2.33333	2.66667	2	1	3.33333
Southeast	SP	ITAPETININGA	0	0	0	3	0	3	5	6	0	1	3	15	36	31	29	11	23	3073	3003	2875	2993	3029	2843	2796	2769	2695	2694	2785	2689	2756	2765	2840	2742	2794	0	1	1	2	2.66667	4.66667	3.66667	2.33333	1.33333	6.33333	18	36	32
Southeast	SP	ITAPEVA	12	4	8	3	2	3	1	1	1	11	18	15	21	25	15	13	11	4416	4548	4346	4164	4539	4226	3803	3849	3658	3548	3615	3633	3597	3600	3773	3607	3494	8	5	4.33333	2.66667	2	1.66667	1	4.33333	10	14.6667	18	21	20.3333
Northeast	CE	ITAPIPOCA	0	0	0	0	2	1	1	1	6	4	11	26	14	31	30	21	22	3942	3775	3881	3804	3802	3854	3640	3607	3749	3549	3558	3323	3347	3476	3581	3461	3573	0	0	0.666667	1	1.33333	1	2.66667	3.66667	7	13.6667	17	14	25
Northeast	PB	ITAPORANGA	0	0	0	0	0	1	0	0	0	0	0	0	0	2	2	5	1	1519	1547	1518	1380	1424	1357	1318	1363	1343	1188	1147	1053	1101	1190	1161	1108	1149	0	0	0	0.333333	0.333333	0.333333	0	0	0	0	0	0	1.33333
Southeast	MG	ITUIUTABA	0	0	0	0	0	0	0	0	1	5	0	7	5	0	0	0	5	1897	1779	1749	1789	1817	1813	1724	1700	1667	1813	1680	1767	1732	1781	1801	1798	1779	0	0	0	0	0	0	0.333333	2	2	4	4	5	1.66667
South	SC	ITUPORANGA	0	0	0	0	0	0	0	1	0	0	0	0	1	0	2	0	0	837	792	831	881	871	894	679	750	708	759	774	792	766	775	899	809	881	0	0	0	0	0	0.333333	0.333333	0.333333	0	0	0.333333	1	1
Southeast	SP	ITUVERAVA	0	0	0	0	1	0	0	0	1	0	0	0	0	2	1	0	0	1319	1345	1383	1384	1461	1363	1350	1270	1239	1247	1147	1117	1074	1142	1212	1015	1191	0	0	0.333333	0.333333	0.333333	0	0.333333	0.333333	0.333333	0	0	0	1
South	PR	IVAIPORA	0	1	1	0	0	0	0	0	1	1	2	3	3	7	8	3	12	2340	2389	2187	2192	2216	2058	1861	1814	1782	1836	1783	1748	1692	1799	1716	1731	1730	0.666667	0.666667	0.333333	0	0	0	0.333333	0.666667	1.33333	2	2.66667	3	6
Southeast	SP	JABOTICABAL	1	2	6	2	2	0	2	0	0	0	3	8	14	30	16	26	34	5770	5560	5553	5605	5680	5387	5377	5256	5176	4993	5097	5101	4937	5158	5063	4789	4939	3	3.33333	3.33333	1.33333	1.33333	0.666667	0.666667	0	1	3.66667	8.33333	14	20
South	PR	JACAREZINHO	2	3	1	0	0	0	0	0	0	0	0	0	7	4	7	6	12	1957	1875	1863	1871	1800	1741	1693	1728	1724	1725	1666	1650	1636	1712	1708	1717	1738	2	1.33333	0.333333	0	0	0	0	0	0	0	2.33333	7	6
Northeast	BA	JACOBINA	0	0	2	2	0	5	0	0	3	1	1	4	1	1	2	5	27	6051	6088	6224	6116	5800	4932	5473	5700	5652	4937	5128	4840	4559	4498	4812	4585	4986	0.666667	1.33333	1.33333	2.33333	1.66667	1.66667	1	1.33333	1.66667	2	2	1	1.33333
South	RS	JAGUARAO	0	0	0	0	0	0	0	1	0	0	0	0	1	0	0	0	0	941	867	870	873	732	739	654	631	646	658	589	581	584	621	631	595	615	0	0	0	0	0	0.333333	0.333333	0.333333	0	0	0.333333	1	0.333333
South	PR	JAGUARIAIVA	0	1	7	1	1	0	0	0	0	0	0	0	0	1	2	4	8	1783	1858	1877	1856	1924	1908	1763	1715	1648	1634	1536	1623	1517	1664	1628	1555	1541	2.66667	3	3	0.666667	0.333333	0	0	0	0	0	0	0	1
North	TO	JALAPAO	0	0	0	0	0	0	0	1	0	0	0	0	1	2	0	0	0	1314	1286	1388	1317	1342	1448	1331	1399	1284	1281	1343	1248	1260	1273	1235	1222	1248	0	0	0	0	0	0.333333	0.333333	0.333333	0	0	0.333333	1	1
Southeast	SP	JALES	0	0	0	0	0	0	3	2	2	2	5	0	3	8	6	8	15	1785	1683	1712	1711	1684	1608	1460	1667	1591	1584	1639	1595	1635	1788	1736	1624	1733	0	0	0	0	1	1.66667	2.33333	2	3	2.33333	2.66667	3	5.66667
Southeast	MG	JANAUBA	0	2	0	0	0	0	0	0	2	1	0	2	3	7	7	20	21	4889	3841	4189	3903	4089	3836	3510	3695	3448	3556	3640	3317	3407	3637	3452	3340	3295	0.666667	0.666667	0	0	0	0	0.666667	1	1	1	1.66667	3	5.66667
Southeast	MG	JANUARIA	0	0	0	0	0	0	0	1	2	1	2	0	2	3	4	5	17	5302	4934	4838	4793	4767	4689	4477	4521	4368	4312	4150	4007	4137	4286	4114	3894	3978	0	0	0	0	0	0.333333	1	1.33333	1.66667	1	1.33333	2	3
Northeast	SE	JAPARATUBA	2	0	0	0	0	0	0	0	1	0	0	0	0	1	0	0	0	1035	918	1041	938	1086	1086	944	991	918	852	980	879	908	950	955	850	918	0.666667	0	0	0	0	0	0.333333	0.333333	0.333333	0	0	0	0.333333
North	AM	JAPURA	0	0	0	0	0	0	0	0	0	0	0	1	0	0	1	0	1	388	425	371	349	356	461	437	420	463	464	447	455	468	547	492	508	579	0	0	0	0	0	0	0	0	0	0.333333	0.333333	0	0.333333
Southeast	SP	JAU	1	1	1	0	0	2	2	3	1	1	4	9	7	9	7	21	19	4614	4600	4535	4525	4720	4665	4664	4561	4454	4571	4506	4541	4449	4542	4531	4326	4186	1	0.666667	0.333333	0.666667	1.33333	2.33333	2	1.66667	2	4.66667	6.66667	7	7.66667
Center-West	MT	JAURU	0	0	0	0	0	2	1	1	0	0	0	1	3	0	1	2	1	1884	1678	1681	1749	1815	1621	1565	1685	1606	1488	1605	1582	1552	1591	1647	1451	1624	0	0	0	0.666667	1	1.33333	0.666667	0.333333	0	0.333333	1.33333	3	1.33333
Northeast	BA	JEQUIE	3	0	0	0	3	0	0	1	3	5	10	17	30	33	25	19	28	9647	9617	9450	9286	9112	8320	8524	8149	7726	7609	7586	7416	7216	7063	7179	6868	6905	1	0	1	1	1	0.333333	1.33333	3	6	10.6667	19	30	29.3333
Northeast	BA	JEREMOABO	0	0	0	0	0	0	0	0	0	0	0	0	1	1	2	0	1	1458	1785	1740	1726	1652	1512	1551	1674	1524	1476	1512	1336	1272	1243	1128	1158	1164	0	0	0	0	0	0	0	0	0	0	0.333333	1	1.33333
North	RO	JI-PARANA	0	0	2	2	1	2	0	0	0	0	0	2	0	1	4	5	7	5325	6225	6043	5848	5004	4336	3512	4946	4437	4046	4795	4572	4545	4563	4674	4430	4555	0.666667	1.33333	1.66667	1.66667	1	0.666667	0	0	0	0.666667	0.666667	0	1.66667
South	SC	JOACABA	4	0	1	1	3	1	0	1	2	6	1	2	4	5	10	8	16	5505	5328	5166	5197	5155	5025	4658	4818	4686	4577	4658	4494	4693	4759	5000	4905	4829	1.66667	0.666667	1.66667	1.66667	1.33333	0.666667	1	3	3	3	2.33333	4	6.33333
Northeast	PB	JOAO PESSOA	45	121	43	61	89	103	47	48	62	68	115	149	152	205	268	19	314	17055	16719	16963	16762	16885	16403	16014	17198	16613	16646	17061	16422	16843	16436	17464	17174	17624	69.6667	75	64.3333	84.3333	79.6667	66	52.3333	59.3333	81.6667	110.667	138.667	152	208.333
South	SC	JOINVILLE	1	1	1	0	4	2	0	0	0	10	22	13	22	39	89	111	113	11340	11131	10878	11424	11492	11379	11431	12090	12341	11999	12922	13186	13025	13468	14152	13455	13762	1	0.666667	1.66667	2	2	0.666667	0	3.33333	10.6667	15	19	22	50
Northeast	BA	JUAZEIRO	0	1	1	0	6	15	15	12	6	13	18	17	32	38	34	42	57	9545	9088	9485	9615	9608	8716	8812	8426	8816	8539	8338	8270	8195	8152	8717	8148	8787	0.666667	0.666667	2.33333	7	12	14	11	10.3333	12.3333	16	22.3333	32	34.6667
Southeast	MG	JUIZ DE FORA	2	0	3	4	3	4	3	3	13	4	14	47	63	76	108	100	124	10065	9398	9364	9407	9119	8781	8645	8533	8588	8564	8929	9114	8717	9125	9057	8400	8793	1.66667	2.33333	3.33333	3.66667	3.33333	3.33333	6.33333	6.66667	10.3333	21.6667	41.3333	63	82.3333
Southeast	SP	JUNDIAI	19	7	17	2	3	2	4	1	3	7	5	8	5	14	17	32	37	8591	8762	8688	8546	8895	8682	8885	9186	9221	9445	9637	9887	9951	9994	10564	10060	10218	14.3333	8.66667	7.33333	2.33333	3	2.33333	2.66667	3.66667	5	6.66667	6	5	12
North	AM	JURUA	2	1	1	0	5	3	8	2	4	1	0	0	1	0	0	3	2	2326	2588	2712	2757	3144	3242	3058	3064	2933	2787	2809	2970	3049	3111	3150	2892	3137	1.33333	0.666667	2	2.66667	5.33333	4.33333	4.66667	2.33333	1.66667	0.333333	0.333333	1	0.333333
Southeast	RJ	LAGOS	0	0	11	11	1	11	28	2	18	6	7	14	21	59	48	59	45	7325	7388	7548	7830	7719	7624	7640	7417	7478	7513	7816	7841	7736	8396	8741	8350	8719	3.66667	7.33333	7.66667	7.66667	13.3333	13.6667	16	8.66667	10.3333	9	14	21	42.6667
South	RS	LAJEADO-ESTRELA	1	0	1	1	1	2	2	4	0	0	2	1	4	5	12	19	14	3448	3499	3465	3525	3452	3457	3412	3462	3229	3297	3649	3583	3803	3908	4137	3940	4007	0.666667	0.666667	1	1.33333	1.66667	2.66667	2	1.33333	0.666667	1	2.33333	4	7
South	PR	LAPA	0	1	0	0	0	0	0	0	0	0	0	0	0	0	0	2	0	838	879	823	754	758	732	711	773	686	701	691	765	677	688	704	645	609	0.333333	0.333333	0	0	0	0	0	0	0	0	0	0	0
Southeast	MG	LAVRAS	0	0	3	2	3	3	0	1	0	7	4	5	5	14	9	12	26	2225	2158	2286	2099	2042	2041	1958	1865	1828	1869	1792	1918	2066	2137	2052	1902	2075	1	1.66667	2.66667	2.66667	2	1.33333	0.333333	2.66667	3.66667	5.33333	4.66667	5	9.33333
Northeast	CE	LAVRAS DA MANGABEIRA	0	0	0	0	0	0	0	0	0	0	0	0	2	1	0	1	3	1039	1071	845	830	960	797	820	767	737	757	649	616	647	640	699	611	653	0	0	0	0	0	0	0	0	0	0	0.666667	2	1
Northeast	MA	LENCOIS MARANHENSES	0	1	0	1	0	1	0	0	0	0	1	0	1	1	5	5	1	1972	2479	3086	3265	3774	3901	4041	3919	3805	3486	3349	3375	3312	3401	3426	3384	3371	0.333333	0.666667	0.333333	0.666667	0.333333	0.333333	0	0	0.333333	0.333333	0.666667	1	2.33333
Southeast	SP	LIMEIRA	1	0	6	15	6	8	3	2	3	1	5	23	21	37	30	39	52	7808	7556	7668	7943	8006	7899	7599	7670	7563	7574	7665	7699	7564	7894	7802	7651	7586	2.33333	7	9	9.66667	5.66667	4.33333	2.66667	2	3	9.66667	16.3333	21	29.3333
Southeast	ES	LINHARES	48	52	59	67	66	48	50	28	26	22	17	13	30	41	52	52	45	5116	5065	4748	4796	4869	4776	4733	4843	4782	4982	5057	5025	5199	5503	5458	5204	5239	53	59.3333	64	60.3333	54.6667	42	34.6667	25.3333	21.6667	17.3333	20	30	41
Southeast	SP	LINS	2	2	3	3	0	2	3	1	2	3	2	3	5	8	10	17	23	2234	2123	2112	2127	2215	2108	2066	2178	2109	2171	2227	2225	2107	2116	2098	2039	2045	2.33333	2.66667	2	1.66667	1.66667	2	2	2	2.33333	2.66667	3.33333	5	7.66667
Northeast	CE	LITORAL DE ARACATI	2	0	0	0	1	6	2	0	2	5	9	6	9	8	9	5	5	1751	1725	1706	1640	1702	1767	1504	1576	1596	1573	1459	1430	1429	1446	1596	1564	1544	0.666667	0	0.333333	2.33333	3	2.66667	1.33333	2.33333	5.33333	6.66667	8	9	8.66667
Northeast	CE	LITORAL DE CAMOCIM E ACARAU	1	2	1	1	7	6	2	1	7	1	5	5	5	5	8	12	2	7055	6818	6788	6747	7027	6311	6334	6334	5906	6033	5897	5770	5671	5662	5902	5745	6061	1.33333	1.33333	3	4.66667	5	3	3.33333	3	4.33333	3.66667	5	5	6
South	RS	LITORAL LAGUNAR	1	1	4	1	4	5	3	3	8	2	11	28	35	42	44	71	77	3994	3775	3613	3662	3529	3442	3337	3219	3300	3202	3353	3192	3484	3707	3849	3600	3504	2	2	3	3.33333	4	3.66667	4.66667	4.33333	7	13.6667	24.6667	35	40.3333
Northeast	PB	LITORAL North	0	0	0	1	3	3	1	0	0	0	0	0	0	0	0	0	0	1476	1423	1410	1309	1385	1299	1239	1339	1297	1256	1235	1121	1278	1310	1223	1089	1159	0	0.333333	1.33333	2.33333	2.33333	1.33333	0.333333	0	0	0	0	0	0
Northeast	AL	LITORAL North ALAGOANO	1	0	0	1	1	3	1	1	1	0	0	1	2	1	1	0	2	2300	2609	2514	2329	2488	2623	2389	2544	2327	2329	2462	2317	2275	2103	2348	2333	2509	0.333333	0.333333	0.666667	1.66667	1.66667	1.66667	1	0.666667	0.333333	0.333333	1	2	1.33333
Northeast	RN	LITORAL Northeast	0	0	0	0	3	2	0	0	0	0	0	1	1	0	0	0	0	1445	1354	1243	1235	1196	1165	1207	1287	1164	1245	1202	1165	1108	1005	1100	1082	1191	0	0	1	1.66667	1.66667	0.666667	0	0	0	0.333333	0.666667	1	0.333333
Northeast	MA	LITORAL OCIDENTAL MARANHENSE	0	0	0	0	2	0	0	0	1	0	3	2	5	5	11	3	0	2938	2850	3282	3169	3360	3232	2686	2827	2898	2567	2665	2670	2623	2641	2524	2465	2595	0	0	0.666667	0.666667	0.666667	0	0.333333	0.333333	1.33333	1.66667	3.33333	5	7
Northeast	PI	LITORAL PIAUIENSE	2	2	2	0	3	3	0	2	7	5	3	10	24	23	46	46	78	5547	5579	5489	5446	5603	5559	5183	5297	4975	4645	4891	4674	4563	4751	4894	4704	4826	2	1.33333	1.66667	2	2	1.66667	3	4.66667	5	6	12.3333	24	31
Northeast	RN	LITORAL SUL	0	2	0	0	0	0	2	1	0	1	0	2	0	1	2	1	3	2361	2367	2335	2327	2237	2192	2060	2221	2253	2175	2344	2215	2184	2016	2209	2100	2164	0.666667	0.666667	0	0	0.666667	1	1	0.666667	0.333333	1	0.666667	0	1
Northeast	PB	LITORAL SUL	1	1	0	0	0	0	0	2	0	0	1	0	0	0	0	0	1	1657	1596	1599	1553	1660	1506	1484	1676	1620	1497	1553	1479	1573	1519	1637	1662	1652	0.666667	0.333333	0	0	0	0.666667	0.666667	0.666667	0.333333	0.333333	0.333333	0	0
Northeast	BA	LIVRAMENTO DO BRUMADO	0	0	0	0	0	0	0	0	0	0	0	0	0	1	0	0	3	1443	1445	1431	1329	1221	1127	1189	1227	1253	1214	1191	1163	1118	1148	1067	1122	1193	0	0	0	0	0	0	0	0	0	0	0	0	0.333333
South	PR	LONDRINA	1	5	7	9	9	5	7	11	11	13	12	40	51	40	84	103	76	10267	10138	9854	10089	9972	9780	9393	9411	9574	9797	9994	10196	10399	10351	10603	10104	10364	4.33333	7	8.33333	7.66667	7	7.66667	9.66667	11.6667	12	21.6667	34.3333	51	58.3333
Southeast	RJ	MACACU-CACERIBU	0	0	7	3	0	2	1	0	0	1	0	1	0	4	3	10	10	1726	1629	1678	1639	1532	1498	1553	1446	1498	1444	1460	1507	1542	1639	1667	1510	1527	2.33333	3.33333	3.33333	1.66667	1	1	0.333333	0.333333	0.333333	0.666667	0.333333	0	2.33333
Southeast	RJ	MACAE	9	4	1	6	17	16	11	6	2	7	5	14	5	24	33	39	32	3377	3169	3413	3713	3919	3897	3853	3674	3999	4250	4180	4470	4786	4988	5128	4470	4683	4.66667	3.66667	8	13	14.6667	11	6.33333	5	4.66667	8.66667	8	5	20.6667
Northeast	RN	MACAIBA	3	5	1	6	9	3	9	12	17	19	14	11	16	32	9	18	20	5100	4763	4897	4619	4923	4648	4814	5249	4763	4797	4875	4657	4930	5081	5135	4705	4996	3	4	5.33333	6	7	8	12.6667	16	16.6667	14.6667	13.6667	16	19
North	AP	MACAPA	65	84	123	82	35	57	98	87	102	81	68	110	125	79	112	82	74	12213	11535	11971	11463	11427	11865	11747	12244	11606	12320	12423	12179	12904	13340	12869	12787	12574	90.6667	96.3333	80	58	63.3333	80.6667	95.6667	90	83.6667	86.3333	101	125	105.333
Northeast	RN	MACAU	0	0	0	0	0	2	0	0	0	1	0	2	0	1	0	2	1	858	849	712	927	901	651	577	653	564	842	609	653	511	862	899	762	771	0	0	0	0.666667	0.666667	0.666667	0	0.333333	0.333333	1	0.666667	0	0.333333
Northeast	AL	MACEIO	12	11	36	84	131	264	31	162	151	198	284	336	363	358	337	278	312	21051	20423	20409	19664	19996	19046	19202	19558	19151	18667	18995	18478	18815	18475	19102	17839	18635	19.6667	43.6667	83.6667	159.667	142	152.333	114.667	170.333	211	272.667	327.667	363	352.667
North	AM	MADEIRA	0	0	0	0	0	1	1	1	1	1	0	1	1	2	10	1	0	2983	3146	2814	3022	3312	3115	3057	3078	3024	2983	3036	2863	3031	3151	3209	3148	3426	0	0	0	0.333333	0.666667	1	1	1	0.666667	0.666667	0.666667	1	4.33333
North	AM	MANAUS	12	24	63	109	110	165	129	165	127	86	112	158	204	194	378	571	901	42133	42212	41847	41493	42397	43165	41901	42815	44022	43785	45238	45673	46243	47705	46994	44174	43340	33	65.3333	94	128	134.667	153	140.333	126	108.333	118.667	158	204	258.667
Southeast	MG	MANHUACU	1	0	0	1	1	0	0	1	6	2	4	6	15	18	27	42	29	5118	4980	4557	4726	4755	4562	4336	4294	4004	4115	4051	4127	3987	4208	4143	4107	4181	0.333333	0.333333	0.666667	0.666667	0.333333	0.333333	2.33333	3	4	4	8.33333	15	20
Southeast	MG	MANTENA	0	0	0	0	0	0	2	0	1	0	1	0	0	2	0	0	1	966	958	985	989	915	720	764	841	779	893	803	752	709	806	820	763	810	0	0	0	0	0.666667	0.666667	1	0.333333	0.666667	0.333333	0.333333	0	0.666667
North	PA	MARABA	0	2	0	2	5	9	5	8	31	8	25	52	113	155	113	165	158	4896	5100	5512	5809	5834	6219	5864	6191	6247	5916	5901	5594	5721	5855	5990	5474	5469	0.666667	1.33333	2.33333	5.33333	6.33333	7.33333	14.6667	15.6667	21.3333	28.3333	63.3333	113	127
Southeast	SP	MARILIA	2	11	2	4	3	4	6	7	2	1	2	5	19	34	51	74	117	4490	4395	4317	4198	4443	4131	4033	4098	4217	4209	4347	4370	4363	4302	4466	4366	4542	5	5.66667	3	3.66667	4.33333	5.66667	5	3.33333	1.66667	2.66667	8.66667	19	34.6667
South	PR	MARINGA	0	1	1	0	3	2	0	1	2	2	0	2	25	38	90	109	155	6587	6640	6467	6718	6635	6540	6531	6817	6819	7167	7443	7467	7767	7805	8240	7950	8434	0.666667	0.666667	1.33333	1.66667	1.66667	1	1	1.66667	1.33333	1.33333	9	25	51
Northeast	AL	MATA ALAGOANA	1	3	1	2	8	7	0	2	5	2	5	4	8	3	1	6	2	7948	7512	7192	6521	6634	6022	5911	6006	5734	5605	5801	5522	5413	5046	4968	4669	4778	1.66667	2	3.66667	5.66667	5	3	2.33333	3	4	3.66667	5.66667	8	4
Northeast	PE	MATA MERIDIONAL PERNAMBUCANA	8	5	1	7	20	15	8	1	3	3	0	3	25	46	19	24	41	12490	11466	11013	11001	11028	10565	10154	10402	9600	8406	9356	9609	10175	10888	10074	8915	8490	4.66667	4.33333	9.33333	14	14.3333	8	4	2.33333	2	2	9.33333	25	30
Northeast	PE	MATA SETENTRIONAL PERNAMBUCANA	7	4	3	8	8	4	9	4	4	9	1	14	9	17	5	13	24	9500	9524	9591	9382	9481	8813	8279	8906	8721	8141	8307	8398	8131	8395	8529	7432	7743	4.66667	5	6.33333	6.66667	7	5.66667	5.66667	5.66667	4.66667	8	8	9	10.3333
North	AP	MAZAGAO	0	0	0	0	0	0	1	0	0	0	0	0	0	0	2	2	2	1478	1666	1669	1557	1672	1723	1588	1733	1655	1587	1536	1540	1607	1702	1667	1489	1537	0	0	0	0	0.333333	0.333333	0.333333	0	0	0	0	0	0.666667
Center-West	MT	MEDIO ARAGUAIA	0	0	0	0	0	1	0	4	0	1	2	9	2	9	1	3	1	1093	1124	1004	1047	959	968	926	867	874	947	1017	1048	1080	1121	1173	1129	1171	0	0	0	0.333333	0.333333	1.66667	1.33333	1.66667	1	4	4.33333	2	4
Northeast	PE	MEDIO CAPIBARIBE	12	13	5	4	4	2	4	5	4	5	4	5	6	5	11	5	16	4611	4080	4002	4004	4022	3884	3877	3974	3728	3639	3518	3493	3370	3352	3413	3034	3298	10	7.33333	4.33333	3.33333	3.33333	3.66667	4.33333	4.66667	4.33333	4.66667	5	6	7.33333
Northeast	CE	MEDIO CURU	0	0	0	0	0	0	0	0	0	0	0	0	1	2	0	0	0	1531	1435	1334	1250	1354	1294	1334	1269	1294	1198	1275	1200	1208	1116	1240	1112	1146	0	0	0	0	0	0	0	0	0	0	0.333333	1	1
Northeast	CE	MEDIO JAGUARIBE	0	0	0	0	0	1	0	0	0	0	1	1	0	1	1	1	0	1165	1120	981	899	977	939	964	991	870	875	859	818	784	836	834	706	810	0	0	0	0.333333	0.333333	0.333333	0	0	0.333333	0.666667	0.666667	0	0.666667
Northeast	MA	MEDIO MEARIM	21	0	0	0	0	3	3	3	4	0	0	2	14	11	9	3	11	6992	7853	8809	8389	8809	8406	8270	8354	7716	7325	7297	6886	6747	6922	6740	6185	6321	7	0	0	1	2	3	3.33333	2.33333	1.33333	0.666667	5.33333	14	11.3333
Northeast	RN	MEDIO OESTE	1	0	0	0	0	0	0	0	0	0	0	0	0	0	0	0	0	645	662	632	632	636	596	661	628	605	536	548	511	539	516	522	434	460	0.333333	0	0	0	0	0	0	0	0	0	0	0	0
Northeast	PI	MEDIO PARNAIBA PIAUIENSE	0	0	0	0	1	0	0	0	0	0	0	0	1	0	1	1	1	2346	2186	2037	2120	2380	2000	2198	2130	2117	2077	2060	1980	1901	1974	2058	1973	1949	0	0	0.333333	0.333333	0.333333	0	0	0	0	0	0.333333	1	0.666667
Center-West	GO	MEIA PONTE	2	3	5	4	1	2	0	1	0	1	1	5	14	24	12	4	10	5177	5093	4979	5034	4840	4428	4607	4841	4847	4667	4784	4877	5118	5419	5456	5145	5434	3.33333	4	3.33333	2.33333	1	1	0.333333	0.666667	0.666667	2.33333	6.66667	14	16.6667
Northeast	CE	MERUOCA	0	0	0	0	0	0	0	0	0	0	0	1	0	0	0	0	0	380	388	367	373	362	411	426	344	354	376	340	355	372	334	300	294	333	0	0	0	0	0	0	0	0	0	0.333333	0.333333	0	0
North	TO	MIRACEMA DO TOCANTINS	0	0	1	1	0	1	2	0	1	1	3	2	4	6	10	7	8	3009	2752	2796	2625	2560	2582	2395	2470	2260	2240	2176	2101	2055	2087	2097	2071	2009	0.333333	0.666667	0.666667	0.666667	1	1	1	0.666667	1.66667	2	3	4	6.66667
Southeast	SP	MOJI DAS CRUZES	23	18	60	28	20	19	14	20	33	16	52	63	68	126	201	204	192	22435	22278	21607	21975	21789	20937	21092	21699	20959	21041	21659	22230	21712	22310	23337	22365	22346	33.6667	35.3333	36	22.3333	17.6667	17.6667	22.3333	23	33.6667	43.6667	61	68	131.667
Southeast	SP	MOJI-MIRIM	0	0	3	4	5	4	4	4	9	13	11	26	23	22	22	23	29	5036	5094	4970	4881	4835	4918	4823	4846	4917	4955	5143	5136	5134	5150	5386	5130	5163	1	2.33333	4	4.33333	4.33333	4	5.66667	8.66667	11	16.6667	20	23	22.3333
Southeast	ES	MONTANHA	0	0	0	1	0	0	0	0	0	0	0	1	3	7	10	4	5	883	915	905	853	870	822	888	902	836	795	875	774	777	825	821	718	826	0	0.333333	0.333333	0.333333	0	0	0	0	0	0.333333	1.33333	3	6.66667
South	RS	MONTENEGRO	0	1	0	0	0	0	0	0	1	1	1	1	5	17	24	17	1	2574	2518	2375	2575	2427	2414	2246	2268	2300	2328	2322	2479	2534	2727	2862	2737	2701	0.333333	0.333333	0	0	0	0	0.333333	0.666667	1	1	2.33333	5	15.3333
Southeast	MG	MONTES CLAROS	0	2	7	6	0	2	2	1	1	0	3	7	7	12	42	27	70	10474	9821	9966	9846	9465	9197	9377	8653	9202	9003	8951	8887	8762	9278	9288	8647	9223	3	5	4.33333	2.66667	1.33333	1.66667	1.33333	0.666667	1.33333	3.33333	5.66667	7	20.3333
Northeast	RN	MOSSORO	0	0	0	0	1	4	1	0	13	19	27	39	29	23	42	49	24	5332	5449	5280	5261	5285	4964	5396	5240	5211	5106	4999	4938	5103	5136	5289	4854	5073	0	0	0.333333	1.66667	2	1.66667	4.66667	10.6667	19.6667	28.3333	31.6667	29	31.3333
Southeast	MG	MURIAE	2	0	0	0	1	0	0	0	2	1	1	2	0	1	0	3	13	4439	3873	3987	3992	3913	3583	3677	3650	3527	3463	3528	3598	3432	3495	3474	3335	3320	0.666667	0	0.333333	0.333333	0.333333	0	0.666667	1	1.33333	1.33333	1	0	0.333333
Southeast	MG	NANUQUE	0	0	0	0	0	0	0	0	0	0	1	1	0	2	4	2	4	2009	2101	2202	2065	2071	1920	1846	1931	1771	1744	1719	1555	1588	1675	1559	1435	1458	0	0	0	0	0	0	0	0	0.333333	0.666667	0.666667	0	2
South	RS	NAO-ME-TOQUE	0	2	0	0	1	0	0	0	0	0	0	0	1	0	2	3	1	500	474	433	465	494	425	481	466	438	461	489	503	507	504	531	546	530	0.666667	0.666667	0.333333	0.333333	0.333333	0	0	0	0	0	0.333333	1	1
Northeast	RN	NATAL	59	22	69	114	110	128	124	178	168	153	203	254	244	251	429	326	417	17009	16577	17061	16574	17013	16272	15238	16206	16178	15574	16078	16297	16270	16431	16956	15893	15960	50	68.3333	97.6667	117.333	120.667	143.333	156.667	166.333	174.667	203.333	233.667	244	308
Southeast	SP	NHANDEARA	0	0	0	0	0	0	0	0	0	0	0	1	1	1	0	2	0	623	570	585	593	636	664	668	746	729	630	688	684	708	750	714	711	716	0	0	0	0	0	0	0	0	0	0.333333	0.666667	1	0.666667
North	RR	NORDESTE DE RORAIMA	0	0	0	0	0	0	0	0	0	0	0	0	0	0	0	0	0	944	861	1121	1184	1177	1235	1234	1299	1098	1010	1300	1378	1502	1529	1642	1617	1589	0	0	0	0	0	0	0	0	0	0	0	0	0
Center-West	MT	NORTE ARAGUAIA	0	0	4	0	4	2	1	4	0	2	2	1	5	9	3	4	3	1671	1825	1865	1997	1820	1746	1465	1728	1640	1569	1567	1601	1604	1604	1794	1744	1764	1.33333	1.33333	2.66667	2	2.33333	2.33333	1.66667	2	1.33333	1.66667	2.66667	5	5.66667
Northeast	SE	NOSSA SENHORA DAS DORES	0	0	1	1	0	1	1	1	0	0	1	0	0	1	0	0	1	1235	1195	1099	1134	1131	1047	1083	1063	1043	904	975	930	1015	950	981	825	900	0.333333	0.666667	0.666667	0.666667	0.666667	1	0.666667	0.333333	0.333333	0.333333	0.333333	0	0.333333
Center-West	MS	NOVA ANDRADINA	0	0	0	0	1	0	0	0	0	1	0	7	5	5	4	7	3	1435	1360	1357	1491	1461	1467	1394	1464	1368	1309	1436	1405	1296	1470	1519	1393	1465	0	0	0.333333	0.333333	0.333333	0	0	0.333333	0.333333	2.66667	4	5	4.66667
Southeast	RJ	NOVA FRIBURGO	1	0	2	3	7	5	8	2	1	2	7	2	0	11	8	11	11	3632	3471	3378	3323	3032	3109	2732	3018	2994	3051	2905	2927	2841	2824	2943	2725	2677	1	1.66667	4	5	6.66667	5	3.66667	1.66667	3.33333	3.66667	3	0	6.33333
Southeast	ES	NOVA VENECIA	4	0	4	2	2	2	3	0	2	4	0	1	4	0	6	7	4	2078	1956	1920	1846	1723	1799	1610	1751	1659	1682	1537	1578	1703	1720	1798	1669	1727	2.66667	2	2.66667	2	2.33333	1.66667	1.66667	2	2	1.66667	1.66667	4	3.33333
Southeast	SP	NOVO HORIZONTE	0	0	0	1	1	0	0	0	0	0	0	0	0	1	0	2	1	940	905	936	936	929	868	893	952	943	941	949	946	926	949	1008	936	994	0	0.333333	0.666667	0.666667	0.333333	0	0	0	0	0	0	0	0.333333
North	PA	OBIDOS	11	6	13	4	9	8	17	11	10	7	14	24	34	18	12	24	36	3405	3533	3888	3770	4162	3542	4098	4216	4173	4002	3771	3652	3770	4091	3834	3918	3900	10	7.66667	8.66667	7	11.3333	12	12.6667	9.33333	10.3333	15	24	34	21.3333
North	AP	OIAPOQUE	0	0	0	0	0	0	0	0	0	0	0	0	0	1	0	1	0	405	514	598	514	611	650	599	648	567	638	677	664	695	723	667	735	767	0	0	0	0	0	0	0	0	0	0	0	0	0.333333
Southeast	MG	OLIVEIRA	0	0	2	0	1	1	0	0	0	0	0	0	1	5	4	6	5	2066	1878	1837	1693	1556	1535	1468	1461	1368	1397	1299	1347	1309	1336	1361	1265	1312	0.666667	0.666667	1	0.666667	0.666667	0.333333	0	0	0	0	0.333333	1	3.33333
Southeast	SP	OSASCO	25	49	43	54	60	60	64	29	30	26	75	96	125	86	161	154	287	32251	31544	31153	31760	31845	31011	30391	30724	30684	31175	31791	32127	32309	33035	34128	32497	32735	39	48.6667	52.3333	58	61.3333	51	41	28.3333	43.6667	65.6667	98.6667	125	124
South	RS	OSORIO	1	6	1	5	3	0	11	6	3	6	3	7	17	28	36	45	62	4895	4577	4742	4771	4424	4324	4124	4238	4262	4288	4507	4519	4796	4925	5322	5284	5332	2.66667	4	3	2.66667	4.66667	5.66667	6.66667	5	4	5.33333	9	17	27
Southeast	SP	OURINHOS	0	2	1	0	4	6	13	13	2	5	9	17	25	36	22	26	36	4302	4264	4102	4282	4302	4031	3890	3913	3984	4018	3934	3956	3809	3913	3954	3737	3953	1	1	1.66667	3.33333	7.66667	10.6667	9.33333	6.66667	5.33333	10.3333	17	25	27.6667
Southeast	MG	OURO PRETO	0	0	0	0	0	0	0	0	0	0	0	2	0	3	5	2	7	2536	2442	2501	2337	2269	2392	2467	2449	2362	2333	2420	2604	2530	2686	2674	2488	2474	0	0	0	0	0	0	0	0	0	0.666667	0.666667	0	2.66667
Northeast	CE	PACAJUS	0	0	0	1	1	0	1	1	2	1	2	3	6	2	8	4	12	1684	1633	1635	1727	1728	1765	1797	1920	1883	1874	1898	1950	1998	2179	2299	1983	2149	0	0.333333	0.666667	0.666667	0.666667	0.666667	1.33333	1.33333	1.66667	2	3.66667	6	5.33333
Northeast	PE	PAJEU	3	0	5	4	7	4	3	0	0	2	0	3	4	8	12	9	15	5886	5627	5529	5393	5531	5232	5315	5186	5034	4915	5282	5226	4900	5019	5063	4520	4736	2.66667	3	5.33333	5	4.66667	2.33333	1	0.666667	0.666667	1.66667	2.33333	4	8
South	PR	PALMAS	0	0	0	0	2	0	6	5	7	1	6	16	16	13	17	16	32	1867	2092	1971	1943	2005	1916	1678	1665	1632	1602	1516	1581	1602	1604	1591	1572	1479	0	0	0.666667	0.666667	2.66667	3.66667	6	4.33333	4.66667	7.66667	12.6667	16	15.3333
Northeast	AL	PALMEIRA DOS INDIOS	0	1	2	0	0	2	0	0	0	1	0	1	1	1	1	0	2	3750	3580	3318	3149	3302	3192	3187	3210	3011	3049	2922	2826	2792	2827	2776	2558	2779	1	1	0.666667	0.666667	0.666667	0.666667	0	0.333333	0.333333	0.666667	0.666667	1	1
Southeast	MG	PARA DE MINAS	0	0	0	0	0	0	0	0	0	0	0	1	2	0	0	1	2	1850	1880	1772	1725	1660	1648	1549	1513	1555	1565	1605	1573	1586	1663	1750	1596	1633	0	0	0	0	0	0	0	0	0	0.333333	1	2	0.666667
Southeast	MG	PARACATU	1	0	0	0	1	0	0	0	1	0	1	1	0	1	10	3	24	3726	3404	3132	3617	3592	3328	3170	3145	2865	2894	2814	2943	2859	3049	3225	3013	3156	0.333333	0	0.333333	0.333333	0.333333	0	0.333333	0.333333	0.666667	0.666667	0.666667	0	3.66667
North	PA	PARAGOMINAS	14	3	25	9	5	4	5	7	3	8	12	11	14	9	9	10	11	5199	5703	5623	5513	5761	6244	6130	5704	5484	5220	5536	5078	4862	4746	4911	4690	4620	14	12.3333	13	6	4.66667	5.33333	5	6	7.66667	10.3333	12.3333	14	10.6667
Southeast	SP	PARAIBUNA/PARAITINGA	0	0	0	0	1	0	0	0	0	0	0	0	0	0	0	0	0	1089	1048	956	944	980	840	844	763	785	814	807	786	759	756	774	764	813	0	0	0.333333	0.333333	0.333333	0	0	0	0	0	0	0	0
South	PR	PARANAGUA	1	2	14	0	2	1	2	0	5	1	8	28	12	26	34	22	33	4653	4758	4674	4714	4805	4561	4163	4218	4152	4085	4093	4232	4397	4410	4453	4103	4382	5.66667	5.33333	5.33333	1	1.66667	1	2.33333	2	4.66667	12.3333	16	12	24
Center-West	MS	PARANAIBA	0	0	0	0	0	0	1	2	1	0	1	0	3	1	1	1	5	989	957	939	934	1098	950	950	1036	962	973	989	1088	1017	1110	1143	1005	1121	0	0	0	0	0.333333	1	1.33333	1	0.666667	0.333333	1.33333	3	1.66667
Center-West	MT	PARANATINGA	1	0	0	0	0	0	0	0	0	0	1	1	0	1	1	2	0	528	491	525	567	620	404	506	490	418	484	515	546	495	639	614	580	618	0.333333	0	0	0	0	0	0	0	0.333333	0.666667	0.666667	0	0.666667
South	PR	PARANAVAI	0	0	1	0	2	1	2	1	2	9	3	4	3	6	8	5	1	3862	3859	3725	3868	3862	3650	3383	3683	3798	3753	3848	3838	3817	4067	4012	3837	3901	0.333333	0.333333	1	1	1.66667	1.33333	1.66667	4	4.66667	5.33333	3.33333	3	5.66667
North	PA	PARAUAPEBAS	4	4	7	4	25	14	25	45	30	30	32	23	55	92	76	58	56	3544	3720	4063	4498	4874	5053	5341	5683	5846	5656	5903	6508	7222	7612	7454	6924	6734	5	5	12	14.3333	21.3333	28	33.3333	35	30.6667	28.3333	36.6667	55	74.3333
Center-West	MT	PARECIS	1	0	1	2	4	2	0	0	0	1	2	1	0	0	2	6	2	1261	1291	1393	1578	1490	1577	1389	1545	1585	1684	1725	1779	1778	1872	1980	2037	2199	0.666667	1	2.33333	2.66667	2	0.666667	0	0.333333	1	1.33333	1	0	0.666667
North	AM	PARINTINS	1	0	0	2	2	6	9	9	11	3	8	10	8	8	11	17	12	5234	4912	5235	5529	5506	5821	5631	5296	5350	5253	5229	5119	5303	5306	5322	5108	5715	0.333333	0.666667	1.33333	3.33333	5.66667	8	9.66667	7.66667	7.33333	7	8.66667	8	9
South	RS	PASSO FUNDO	2	0	14	5	5	4	6	8	18	11	10	27	43	73	114	163	165	4695	4377	4328	4463	4320	4031	3884	4082	4108	4109	4494	4442	4383	4609	4701	4547	4700	5.33333	6.33333	8	4.66667	5	6	10.6667	12.3333	13	16	26.6667	43	76.6667
Southeast	MG	PASSOS	5	0	1	0	1	0	0	2	0	0	1	5	6	2	28	20	12	3196	3078	2938	2930	2932	2816	2791	2747	2584	2654	2809	2941	2756	2836	2813	2743	2812	2	0.333333	0.666667	0.333333	0.333333	0.666667	0.666667	0.666667	0.333333	2	4	6	12
South	PR	PATO BRANCO	0	0	0	0	1	0	1	2	1	1	0	0	6	7	7	14	22	2575	2339	2422	2293	2422	2293	2083	2124	2096	2199	2202	2299	2328	2507	2572	2601	2564	0	0	0.333333	0.333333	0.666667	1	1.33333	1.33333	0.666667	0.333333	2	6	6.66667
Northeast	PB	PATOS	0	0	0	2	2	1	4	2	1	1	2	2	4	2	11	20	23	2283	2301	2258	2206	2075	2089	2041	2144	1978	1892	1894	1831	1841	1903	1959	1741	1851	0	0.666667	1.33333	1.66667	2.33333	2.33333	2.33333	1.33333	1.33333	1.66667	2.66667	4	5.66667
Southeast	MG	PATOS DE MINAS	2	0	0	0	0	2	2	4	1	1	3	7	3	11	9	12	29	3711	3417	3505	3360	3240	3114	3075	3096	2971	2965	3070	3070	3093	3280	3470	3341	3574	0.666667	0	0	0.666667	1.33333	2.66667	2.33333	2	1.66667	3.66667	4.33333	3	7.66667
Southeast	MG	PATROCINIO	0	1	1	0	0	0	0	0	0	1	0	1	2	0	1	1	4	3199	2971	2646	2786	2683	2730	2570	2696	2540	2581	2447	2557	2642	2648	2598	2576	2702	0.666667	0.666667	0.333333	0	0	0	0	0.333333	0.333333	0.666667	1	2	1
Northeast	RN	PAU DOS FERROS	0	0	0	1	0	0	0	0	0	1	1	0	3	0	4	3	1	1875	2026	1825	1781	1847	1476	1712	1833	1782	1766	1686	1531	1521	1618	1637	1526	1546	0	0.333333	0.333333	0.333333	0	0	0	0.333333	0.666667	0.666667	1.33333	3	2.33333
Northeast	BA	PAULO AFONSO	0	0	0	0	3	6	5	6	1	4	6	4	6	8	28	19	13	3168	2961	3074	2922	2952	2561	2732	2993	2989	2833	2988	2889	2722	2876	2979	2725	2702	0	0	1	3	4.66667	5.66667	4	3.66667	3.66667	4.66667	5.33333	6	14
Southeast	MG	PECANHA	0	0	0	0	0	0	0	0	0	0	0	0	0	0	0	0	0	1625	1493	1462	1433	1333	1201	1211	1137	1026	1080	1024	1042	880	893	909	862	961	0	0	0	0	0	0	0	0	0	0	0	0	0
Southeast	MG	PEDRA AZUL	1	0	4	3	0	0	0	2	0	3	0	0	9	2	4	0	3	1495	1330	1543	1519	1361	1444	1339	1327	1125	1096	1213	1048	1048	1047	1091	928	931	1.66667	2.33333	2.33333	1	0	0.666667	0.666667	1.66667	1	1	3	9	5
South	RS	PELOTAS	6	3	10	4	1	5	7	7	3	1	3	1	5	39	87	90	82	7310	6732	6541	6618	6424	6221	5894	5662	5725	5603	5978	5923	5952	6153	6163	5909	6049	6.33333	5.66667	5	3.33333	4.33333	6.33333	5.66667	3.66667	2.33333	1.66667	3	5	43.6667
Northeast	AL	PENEDO	0	1	0	0	4	7	4	1	4	2	3	6	5	16	14	6	6	2800	2509	2719	2514	2573	2404	2473	2518	2263	2201	2256	2235	2200	2162	2077	1976	2013	0.333333	0.333333	1.33333	3.66667	5	4	3	2.33333	3	3.66667	4.66667	5	11.6667
Northeast	PE	PETROLINA	36	18	33	32	32	16	16	8	8	13	10	40	71	68	106	82	112	9158	8739	8241	8268	8815	8517	8626	8376	8454	8177	8491	8394	8631	9169	9245	8768	8694	29	27.6667	32.3333	26.6667	21.3333	13.3333	10.6667	9.66667	10.3333	21	40.3333	71	81.6667
Northeast	PB	PIANCO	0	0	0	0	0	1	0	0	0	0	0	0	0	0	0	1	5	1370	1328	1281	1200	1318	1159	1152	1091	1110	1039	953	927	857	854	970	843	867	0	0	0	0.333333	0.333333	0.333333	0	0	0	0	0	0	0
Northeast	PI	PICOS	0	0	2	4	5	0	8	6	0	6	2	10	12	20	17	10	28	3698	3557	3328	3331	3508	3331	3278	3164	3096	2881	2760	2577	2485	2661	2742	2540	2643	0.666667	2	3.66667	3	4.33333	4.66667	4.66667	4	2.66667	6	8	12	16.3333
Southeast	SP	PIEDADE	0	0	0	0	1	0	1	2	2	3	2	3	1	3	7	6	6	3314	3268	3030	3135	3049	2912	2831	2818	2540	2569	2627	2712	2639	2761	2828	2771	2815	0	0	0.333333	0.333333	0.666667	1	1.66667	2.33333	2.33333	2.66667	2	1	3.66667
Northeast	MA	PINDARE	3	3	0	0	2	1	0	1	1	0	0	7	1	7	4	1	5	8299	11268	13343	13100	13550	13313	13262	13111	12558	12105	11698	11102	10985	11119	11088	10721	10627	2	1	0.666667	1	1	0.666667	0.666667	0.666667	0.333333	2.33333	2.66667	1	4
Northeast	PI	PIO IX	0	0	0	0	1	1	0	0	0	0	0	0	0	0	0	0	0	1037	974	907	961	982	954	912	893	864	836	871	782	725	710	814	707	702	0	0	0.333333	0.666667	0.666667	0.333333	0	0	0	0	0	0	0
Southeast	SP	PIRACICABA	3	2	2	2	1	4	3	0	0	2	7	8	11	14	13	22	18	7773	7801	7478	7692	7721	7681	7472	7675	7448	7288	7333	7742	7919	8029	8140	7554	7860	2.33333	2	1.66667	2.33333	2.66667	2.33333	1	0.666667	3	5.66667	8.66667	11	12.6667
Southeast	MG	PIRAPORA	0	1	2	0	0	0	0	0	2	3	1	0	3	4	22	13	10	2909	3016	2997	2880	2903	2627	2594	2504	2379	2255	2442	2225	2175	2344	2249	1900	2137	1	1	0.666667	0	0	0	0.666667	1.66667	2	1.33333	1.33333	3	9.66667
Southeast	SP	PIRASSUNUNGA	0	0	1	1	1	4	4	1	3	4	3	6	14	12	14	14	9	2536	2476	2475	2607	2575	2635	2459	2498	2413	2454	2433	2410	2409	2267	2367	2302	2267	0.333333	0.666667	1	2	3	3	2.66667	2.66667	3.33333	4.33333	7.66667	14	13.3333
Center-West	GO	PIRES DO RIO	0	0	0	0	0	1	0	0	0	0	1	1	0	3	0	1	4	1360	1337	1273	1198	1274	1129	958	1048	1104	1013	1117	1143	1085	1126	1115	1133	1146	0	0	0	0.333333	0.333333	0.333333	0	0	0.333333	0.666667	0.666667	0	1
South	PR	PITANGA	0	0	0	0	1	0	0	0	0	0	0	0	0	0	1	2	3	1640	1604	1514	1464	1607	1290	1158	1192	1062	1158	1088	1066	1057	1099	1044	979	1015	0	0	0.333333	0.333333	0.333333	0	0	0	0	0	0	0	0.333333
Southeast	MG	PIUI	0	0	0	0	2	1	0	0	0	0	0	0	0	0	0	1	4	1110	1046	1047	967	1019	959	892	940	874	786	848	828	840	854	862	831	926	0	0	0.666667	1	1	0.333333	0	0	0	0	0	0	0
Southeast	MG	POCOS DE CALDAS	1	0	2	0	0	0	0	0	1	6	9	15	1	4	3	14	11	4664	3776	3954	3980	4141	4109	4008	4132	3591	3999	4017	4098	3912	3974	4068	3911	4060	1	0.666667	0.666667	0	0	0	0.333333	2.33333	5.33333	10	8.33333	1	2.66667
South	PR	PONTA GROSSA	0	2	2	2	0	1	1	3	0	1	3	3	6	5	11	9	39	7691	7807	7318	7577	7668	7537	7173	7063	6994	7207	7169	7293	7263	7614	7436	7257	7355	1.33333	2	1.33333	1	0.666667	1.66667	1.33333	1.33333	1.33333	2.33333	4	6	7.33333
Southeast	MG	PONTE NOVA	0	0	0	0	0	0	0	1	0	0	0	0	1	1	4	2	5	2979	2933	2817	2771	2686	2449	2589	2331	2221	2123	2061	2150	1975	2118	2052	2027	2068	0	0	0	0	0	0.333333	0.333333	0.333333	0	0	0.333333	1	2
Center-West	GO	PORANGATU	0	0	0	1	1	0	1	1	1	0	1	1	1	3	4	3	4	4090	4053	3731	3684	3626	3337	3013	3287	3249	3091	3203	3159	3006	3152	3175	2952	3025	0	0.333333	0.666667	0.666667	0.666667	0.666667	1	0.666667	0.666667	0.666667	1	1	2.66667
South	PR	PORECATU	0	1	1	0	1	0	1	0	2	1	1	0	0	1	2	1	0	1185	1167	1064	1102	1147	997	932	955	928	964	1029	998	981	1059	1043	1055	990	0.666667	0.666667	0.666667	0.333333	0.666667	0.333333	1	1	1.33333	0.666667	0.333333	0	1
North	PA	PORTEL	0	0	0	0	2	20	13	8	7	9	0	7	9	10	3	2	5	1947	2437	2764	2744	2657	2846	2955	3025	2891	2857	2949	2868	2838	3360	3439	3296	3360	0	0	0.666667	7.33333	11.6667	13.6667	9.33333	8	5.33333	5.33333	5.33333	9	7.33333
South	RS	PORTO ALEGRE	101	144	183	100	127	159	231	174	331	336	480	593	696	835	1133	1138	1259	57888	56132	53548	55061	52931	51393	49378	50179	49637	48856	50890	52306	52914	52699	54298	51386	50857	142.667	142.333	136.667	128.667	172.333	188	245.333	280.333	382.333	469.667	589.667	696	888
Northeast	MA	PORTO FRANCO	0	0	0	0	0	0	0	0	0	0	1	0	0	8	5	1	3	1856	2055	2060	1899	1943	2072	2144	2146	1976	2046	2159	1893	1865	1757	1858	1837	1851	0	0	0	0	0	0	0	0	0.333333	0.333333	0.333333	0	4.33333
North	TO	PORTO NACIONAL	6	12	14	10	9	33	32	31	24	20	27	43	48	83	124	106	183	5839	5767	5574	5728	5687	5998	5699	6082	6157	6144	6569	6596	6693	7067	7269	6808	7337	10.6667	12	11	17.3333	24.6667	32	29	25	23.6667	30	39.3333	48	85
Northeast	BA	PORTO SEGURO	3	3	0	2	25	16	41	32	45	25	37	60	66	138	159	202	108	11223	13274	13102	13542	13721	12976	13294	13560	13102	12706	12861	12806	12073	12502	12675	12177	12552	2	1.66667	9	14.3333	27.3333	29.6667	39.3333	34	35.6667	40.6667	54.3333	66	121
North	RO	PORTO VELHO	2	0	4	0	0	1	2	1	0	10	26	39	56	91	116	118	107	9383	8872	8998	9155	9646	8902	9271	9586	9579	10039	10814	10750	10871	10993	10974	10552	10794	2	1.33333	1.33333	0.333333	1	1.33333	1	3.66667	12	25	40.3333	56	87.6667
Southeast	MG	POUSO ALEGRE	4	0	0	1	1	4	1	1	0	0	2	6	8	11	27	22	23	4308	3881	3917	4031	3764	3855	3848	3721	3716	3898	4088	4184	4238	4381	4400	4377	4629	1.33333	0.333333	0.666667	2	2	2	0.666667	0.333333	0.666667	2.66667	5.33333	8	15.3333
Northeast	MA	PRESIDENTE DUTRA	0	0	0	0	2	0	0	0	0	0	0	0	0	0	5	4	10	3310	3676	3936	3722	4051	3713	3776	3296	3339	3560	3456	3203	3370	3419	3272	3126	3384	0	0	0.666667	0.666667	0.666667	0	0	0	0	0	0	0	1.66667
Southeast	SP	PRESIDENTE PRUDENTE	4	10	7	6	4	3	10	9	8	11	14	10	21	31	60	84	89	8291	7847	7673	7742	7787	7621	7180	7218	7265	7188	7225	7261	7285	7543	7675	7465	7569	7	7.66667	5.66667	4.33333	5.66667	7.33333	9	9.33333	11	11.6667	15	21	37.3333
Center-West	MT	PRIMAVERA DO LESTE	0	1	0	0	0	0	0	0	5	1	2	2	4	1	16	21	15	1244	1194	1307	1419	1499	1378	1370	1405	1503	1556	1652	1692	1730	2024	2050	2027	2087	0.333333	0.333333	0	0	0	0	1.66667	2	2.66667	1.66667	2.66667	4	7
Northeast	SE	PROPRIA	1	0	2	1	2	2	2	0	0	0	1	9	13	7	6	2	5	1780	1672	1512	1444	1646	1640	1477	1673	1486	1440	1416	1395	1507	1454	1457	1439	1473	1	1	1.66667	1.66667	2	1.33333	0.666667	0	0.333333	3.33333	7.66667	13	8.66667
South	PR	PRUDENTOPOLIS	0	0	0	0	0	2	0	0	1	0	1	1	0	0	1	0	4	2346	2312	2277	2234	2294	2101	1886	1950	1859	1935	1875	1878	1808	1934	1853	1886	1865	0	0	0	0.666667	0.666667	0.666667	0.333333	0.333333	0.666667	0.666667	0.666667	0	0.333333
North	AM	PURUS	0	0	0	1	0	0	1	0	0	0	0	1	0	0	0	1	2	1156	1311	1345	1325	1320	1360	1371	1383	1325	1289	1237	1296	1345	1337	1317	1258	1337	0	0.333333	0.333333	0.333333	0.333333	0.333333	0.333333	0	0	0.333333	0.333333	0	0
Center-West	GO	QUIRINOPOLIS	0	0	0	0	0	0	0	0	1	0	0	2	0	0	3	0	1	1425	1368	1408	1386	1396	1322	1210	1083	1149	1344	1293	1518	1473	1666	1626	1527	1491	0	0	0	0	0	0	0.333333	0.333333	0.333333	0.666667	0.666667	0	1
Northeast	PE	RECIFE	387	372	487	408	498	469	502	328	311	435	611	683	908	1090	1166	1237	1372	54347	50930	50352	49413	49421	48112	46704	47238	47084	45942	47074	48176	49446	50273	50917	46081	48342	415.333	422.333	464.333	458.333	489.667	433	380.333	358	452.333	576.333	734	908	1054.67
North	PA	REDENCAO	0	0	0	0	3	2	5	3	5	2	2	4	4	15	14	17	23	4055	4296	4371	4111	4111	3924	3812	3848	3860	3733	3649	3592	3526	3585	3823	3616	3784	0	0	1	1.66667	3.33333	3.33333	4.33333	3.33333	3	2.66667	3.33333	4	11
Southeast	SP	REGISTRO	8	5	4	9	10	12	9	1	3	14	7	15	5	33	41	24	61	4716	4689	4424	4618	4522	4246	4027	3837	3823	3668	3764	3676	3625	3773	3883	3660	3637	5.66667	6	7.66667	10.3333	10.3333	7.33333	4.33333	6	8	12	9	5	26.3333
South	RS	RESTINGA SECA	1	0	0	0	0	1	0	0	0	0	0	0	0	0	0	0	0	869	736	724	740	727	737	598	640	623	624	570	600	633	601	588	665	589	0.333333	0	0	0.333333	0.333333	0.333333	0	0	0	0	0	0	0
Northeast	BA	RIBEIRA DO POMBAL	0	1	0	1	0	0	0	0	1	1	3	1	1	5	6	2	6	4361	5333	5168	5090	5065	4872	4791	4746	4524	4236	4334	4225	3897	3933	3477	3671	3792	0.333333	0.666667	0.333333	0.333333	0	0	0.333333	0.666667	1.66667	1.66667	1.66667	1	4
Southeast	SP	RIBEIRAO PRETO	16	7	13	12	10	8	23	15	7	20	32	45	91	113	123	115	132	13380	13480	13431	13605	13871	13474	13422	13778	13959	14163	14408	14279	14172	14866	15097	13766	14366	12	10.6667	11.6667	10	13.6667	15.3333	15	14	19.6667	32.3333	56	91	109
North	AC	RIO BRANCO	0	0	0	0	12	71	141	62	37	13	17	25	51	75	51	46	49	8721	8838	8833	8584	8843	8628	8430	8798	8200	8080	8783	8279	8890	8899	8800	8383	8396	0	0	4	27.6667	74.6667	91.3333	80	37.3333	22.3333	18.3333	31	51	59
Southeast	SP	RIO CLARO	0	0	2	1	0	1	3	0	2	6	3	8	7	15	20	21	24	3072	2907	2872	2992	3081	3009	2966	3037	3037	3016	3102	3258	3082	3266	3298	3102	3076	0.666667	1	1	0.666667	1.33333	1.33333	1.66667	2.66667	3.66667	5.66667	6	7	14
Southeast	RJ	RIO DE JANEIRO	1009	1017	1092	1227	1232	1167	794	945	511	1397	2044	2419	2846	3167	3191	3576	2110	176983	168729	169604	166938	160526	157197	156660	156226	157785	155435	160958	161960	161995	168539	170331	156941	159874	1039.33	1112	1183.67	1208.67	1064.33	968.667	750	951	1317.33	1953.33	2436.33	2846	3068
South	SC	RIO DO SUL	0	1	1	1	0	0	0	0	1	0	0	0	0	0	2	3	3	2935	2880	2642	2935	2708	2904	2661	2801	2605	2758	2826	2896	2928	2886	3051	2985	3017	0.666667	1	0.666667	0.333333	0	0	0.333333	0.333333	0.333333	0	0	0	0.666667
North	TO	RIO FORMOSO	0	2	8	8	7	4	2	0	3	1	8	6	6	9	15	11	3	2017	2168	2187	2089	2118	2103	1928	1931	1921	1845	1931	1921	1809	1984	1875	1877	2001	3.33333	6	7.66667	6.33333	4.33333	2	1.66667	1.33333	4	5	6.66667	6	10
North	AM	RIO NEGRO	0	0	2	0	0	2	0	2	1	0	1	5	4	3	3	6	3	2194	1819	1994	2177	2141	2269	2139	2187	2094	1758	1900	2189	2148	2205	2242	2345	2441	0.666667	0.666667	0.666667	0.666667	0.666667	1.33333	1	1	0.666667	2	3.33333	4	3.33333
South	PR	RIO NEGRO	0	0	1	0	1	0	0	0	0	0	0	0	0	0	0	0	1	1355	1329	1312	1350	1349	1343	1187	1219	1208	1074	1175	1091	1170	1200	1260	1205	1301	0.333333	0.333333	0.666667	0.333333	0.333333	0	0	0	0	0	0	0	0
North	AM	RIO PRETO DA EVA	1	0	0	0	1	0	2	1	0	0	0	0	0	0	0	0	0	616	636	605	672	715	792	803	841	883	899	909	917	954	997	949	963	945	0.333333	0	0.333333	0.333333	1	1	1	0.333333	0	0	0	0	0
Center-West	GO	RIO VERMELHO	0	0	0	0	0	0	0	0	0	0	0	0	0	0	1	2	0	1590	1596	1441	1381	1322	1267	1295	1114	1068	1038	1034	1086	1117	1113	1038	1109	1179	0	0	0	0	0	0	0	0	0	0	0	0	0.333333
Center-West	MT	RONDONOPOLIS	0	1	6	5	0	5	4	8	2	18	12	14	36	29	18	30	48	4165	3933	3922	4366	4730	4437	4415	4592	4423	4636	4889	4854	4882	5304	5297	4897	5192	2.33333	4	3.66667	3.33333	3	5.66667	4.66667	9.33333	10.6667	14.6667	20.6667	36	27.6667
Northeast	MA	ROSARIO	0	0	0	0	1	0	0	0	0	0	1	0	0	2	0	2	0	2543	2755	2988	2995	2998	3246	3059	3112	2832	2766	3000	2830	2762	2862	2909	2725	2752	0	0	0.333333	0.333333	0.333333	0	0	0	0.333333	0.333333	0.333333	0	0.666667
Center-West	MT	ROSARIO OESTE	0	0	0	0	0	0	0	0	1	0	0	0	0	0	0	0	0	455	481	461	501	433	501	402	371	371	358	321	348	351	351	373	331	376	0	0	0	0	0	0	0.333333	0.333333	0.333333	0	0	0	0
North	PA	SALGADO	0	0	1	0	2	3	6	3	3	1	3	5	3	10	8	5	4	3395	3449	3872	3872	3906	4269	4411	4330	4072	3880	3873	3755	3817	3920	3841	3764	3562	0.333333	0.333333	1	1.66667	3.66667	4	4	2.33333	2.33333	3	3.66667	3	7
Northeast	PE	SALGUEIRO	0	1	2	2	3	3	3	8	5	5	5	3	3	8	10	4	6	3533	3512	3293	3248	3306	3063	3103	2962	3018	2976	3070	3004	2792	2722	2907	2604	2465	1	1.66667	2.33333	2.66667	3	4.66667	5.33333	6	5	4.33333	3.66667	3	7
Southeast	MG	SALINAS	0	0	1	0	0	0	1	1	3	0	1	0	0	0	3	9	5	3535	3431	3578	3419	3515	3204	2878	2865	2790	2826	2938	2708	2692	2824	2800	2572	2582	0.333333	0.333333	0.333333	0	0.333333	0.666667	1.66667	1.33333	1.33333	0.333333	0.333333	0	1
Northeast	BA	SALVADOR	80	57	44	71	126	93	107	79	62	121	244	394	504	555	834	1064	893	55014	52389	51654	50484	49719	50150	50479	50423	50115	49548	50526	50275	49777	50055	50318	48374	48487	60.3333	57.3333	80.3333	96.6667	108.667	93	82.6667	87.3333	142.333	253	380.667	504	631
South	RS	SANANDUVA	0	0	0	0	0	0	1	0	0	1	0	0	2	0	3	3	3	828	774	708	668	715	669	604	574	575	585	595	568	611	592	636	542	653	0	0	0	0	0.333333	0.333333	0.333333	0.333333	0.333333	0.333333	0.666667	2	1.66667
South	RS	SANTA CRUZ DO SUL	0	0	1	0	1	1	5	6	4	7	8	18	32	22	29	22	31	4392	4387	4108	4375	4355	4058	3657	3644	3567	3648	3705	3751	3759	3906	4082	3900	3805	0.333333	0.333333	0.666667	0.666667	2.33333	4	5	5.66667	6.33333	11	19.3333	32	27.6667
South	RS	SANTA MARIA	0	1	3	4	4	3	6	5	10	17	21	33	38	42	73	92	87	4980	4879	4876	4772	4717	4504	4153	4400	4338	4398	4548	4609	4446	4357	4696	4436	4460	1.33333	2.66667	3.66667	3.66667	4.33333	4.66667	7	10.6667	16	23.6667	30.6667	38	51
Northeast	BA	SANTA MARIA DA VITORIA	0	0	0	0	0	0	0	0	0	0	0	0	0	1	1	3	3	2725	2622	3004	2575	2886	2486	2469	2711	2585	2531	2622	2648	2558	2535	2431	2286	2418	0	0	0	0	0	0	0	0	0	0	0	0	0.666667
Southeast	RJ	SANTA MARIA MADALENA	0	0	0	0	0	0	0	0	0	0	0	0	0	0	0	0	0	380	389	384	348	354	315	337	320	320	297	285	293	291	339	314	298	308	0	0	0	0	0	0	0	0	0	0	0	0	0
Northeast	CE	SANTA QUITERIA	0	0	0	0	0	0	0	0	0	0	0	0	0	0	0	0	0	1348	1378	1254	1148	1228	1097	1107	1108	988	970	892	935	895	909	675	556	819	0	0	0	0	0	0	0	0	0	0	0	0	0
Southeast	MG	SANTA RITA DO SAPUCAI	1	0	0	0	0	0	0	0	1	2	3	0	3	3	2	2	5	2087	1808	1826	1823	1698	1839	1788	1688	1638	1730	1700	1721	1782	1797	1703	1736	1744	0.333333	0	0	0	0	0	0.333333	1	2	1.66667	2	3	2.66667
South	RS	SANTA ROSA	0	0	0	0	0	2	0	0	1	3	0	1	7	4	8	17	26	2055	1866	1791	1900	1831	1686	1592	1657	1608	1666	1712	1714	1781	1862	1850	1825	1943	0	0	0	0.666667	0.666667	0.666667	0.333333	1.33333	1.33333	1.33333	2.66667	7	6.33333
Southeast	ES	SANTA TERESA	0	1	0	0	1	1	1	1	0	0	0	6	0	1	1	1	0	1729	1520	1489	1462	1400	1286	1289	1304	1211	1324	1284	1259	1160	1306	1297	1315	1390	0.333333	0.333333	0.333333	0.666667	1	1	0.666667	0.333333	0	2	2	0	0.666667
Northeast	AL	SANTANA DO IPANEMA	1	0	0	1	3	1	1	2	4	0	0	8	10	22	13	31	25	4346	4067	3765	3675	3697	3523	3634	3643	3236	3346	3304	3089	2991	2969	3025	2709	2855	0.333333	0.333333	1.33333	1.66667	1.66667	1.33333	2.33333	2	1.33333	2.66667	6	10	15
North	PA	SANTAREM	9	10	8	1	0	6	9	2	15	9	17	28	45	53	46	34	66	10196	10182	11056	10317	11036	11347	11187	11082	9772	10164	10417	10102	9929	10431	10610	10341	10777	9	6.33333	3	2.33333	5	5.66667	8.66667	8.66667	13.6667	18	30	45	48
South	RS	SANTIAGO	0	0	2	1	0	0	1	1	0	1	0	0	7	2	6	11	9	1762	1712	1631	1647	1567	1478	1357	1330	1362	1367	1298	1249	1306	1270	1307	1283	1241	0.666667	1	1	0.333333	0.333333	0.666667	0.666667	0.666667	0.333333	0.333333	2.33333	7	5
South	RS	SANTO ANGELO	2	0	0	0	0	1	4	1	1	2	1	3	7	1	10	12	11	3080	2882	2873	2794	2711	2541	2273	2239	2282	2295	2269	2297	2355	2271	2374	2328	2347	0.666667	0	0	0.333333	1.66667	2	2	1.33333	1.33333	2	3.66667	7	6
Northeast	BA	SANTO ANTONIO DE JESUS	0	1	2	2	2	1	1	1	7	10	4	24	35	27	39	19	23	6705	8179	8183	7793	8184	8058	8046	8013	8031	7475	7550	7185	6949	6730	6944	6876	6982	1	1.66667	2	1.66667	1.33333	1	3	6	7	12.6667	21	35	33.6667
Southeast	RJ	SANTO ANTONIO DE PADUA	0	0	0	0	0	0	0	0	0	0	0	0	0	0	2	1	1	1816	1715	1631	1734	1637	1601	1467	1509	1443	1466	1425	1477	1455	1414	1535	1467	1542	0	0	0	0	0	0	0	0	0	0	0	0	0.666667
Southeast	SP	SANTOS	27	20	22	44	38	39	32	25	33	39	71	141	170	210	302	316	404	22205	22105	21371	22546	22412	21838	22281	22023	21213	21215	22103	22636	21914	22227	22157	20912	21073	23	28.6667	34.6667	40.3333	36.3333	32	30	32.3333	47.6667	83.6667	127.333	170	227.333
South	SC	SAO BENTO DO SUL	0	0	0	0	0	0	0	0	0	2	1	0	2	2	6	2	16	2283	2239	2164	2320	2359	2247	2134	2068	1931	1806	1928	1871	1817	1887	1905	1861	1828	0	0	0	0	0	0	0	0.666667	1	1	1	2	3.33333
Southeast	SP	SAO CARLOS	1	0	4	0	5	0	10	6	9	6	10	15	25	37	28	28	18	4041	3929	4001	4021	4027	4081	4033	4015	4081	3997	4055	4193	4192	4366	4415	4263	4376	1.66667	1.33333	3	1.66667	5	5.33333	8.33333	7	8.33333	10.3333	16.6667	25	30
North	PA	SAO FELIX DO XINGU	1	0	0	0	0	12	5	6	5	2	1	2	4	5	3	1	6	1875	1976	2003	2031	1826	2062	2153	2331	2229	2351	2661	2523	2415	2430	2539	2502	2663	0.333333	0	0	4	5.66667	7.66667	5.33333	4.33333	2.66667	1.66667	2.33333	4	4
South	RS	SAO JERONIMO	0	0	0	0	1	0	0	0	3	0	0	0	0	1	2	6	0	1915	1979	1844	2010	2004	1973	1801	1916	1746	1753	1761	1665	1709	1846	1806	1719	1704	0	0	0.333333	0.333333	0.333333	0	1	1	1	0	0	0	1
Southeast	SP	SAO JOAO DA BOA VISTA	3	3	3	1	2	3	1	2	1	3	8	9	9	8	4	10	12	5960	5689	5489	5406	5389	5291	5039	5035	4958	4886	4931	4903	4891	5064	5014	4826	5093	3	2.33333	2	2	2	2	1.33333	2	4	6.66667	8.66667	9	7
Southeast	MG	SAO JOAO DEL REI	0	0	0	0	1	2	2	3	0	0	0	1	5	3	9	16	21	2652	2477	2374	2430	2325	2231	2171	2135	1986	2120	2119	1950	2069	2041	2042	2008	2044	0	0	0.333333	1	1.66667	2.33333	1.66667	1	0	0.333333	2	5	5.66667
Southeast	SP	SAO JOAQUIM DA BARRA	0	0	1	0	0	1	0	2	0	0	0	2	5	3	3	3	4	2972	3096	3087	3102	3148	3005	3036	3000	2840	2891	2862	2819	2805	2685	2756	2548	2644	0.333333	0.333333	0.333333	0.333333	0.333333	1	0.666667	0.666667	0	0.666667	2.33333	5	3.66667
Southeast	SP	SAO JOSE DO RIO PRETO	3	3	6	9	14	5	12	6	7	26	46	61	58	105	90	70	107	8970	8839	8888	9015	9034	8974	9120	9345	9560	9483	9611	9914	9885	10487	10440	9955	10214	4	6	9.66667	9.33333	10.3333	7.66667	8.33333	13	26.3333	44.3333	55	58	84.3333
Southeast	SP	SAO JOSE DOS CAMPOS	32	21	22	17	30	24	33	34	31	29	43	60	99	147	214	258	285	21301	20670	20152	20321	20309	19934	19736	20118	20140	20863	21188	21197	21294	22084	21713	20839	21181	25	20	23	23.6667	29	30.3333	32.6667	31.3333	34.3333	44	67.3333	99	153.333
Southeast	MG	SAO LOURENCO	0	0	0	1	2	3	1	3	0	0	0	1	4	4	9	9	7	2984	2946	2916	2912	2943	2738	2703	2694	2557	2528	2520	2373	2424	2432	2558	2452	2481	0	0.333333	1	2	2	2.33333	1.33333	1	0	0.333333	1.66667	4	5.66667
Southeast	ES	SAO MATEUS	6	3	2	3	5	2	1	0	0	3	3	8	10	18	22	24	12	3243	3388	3327	3122	3302	3088	3212	3163	3049	2950	2982	2889	3022	3153	3120	2983	3224	3.66667	2.66667	3.33333	3.33333	2.66667	1	0.333333	1	2	4.66667	7	10	16.6667
South	PR	SAO MATEUS DO SUL	0	0	0	0	0	0	1	3	0	1	0	0	0	1	3	7	13	981	975	906	1001	1012	1007	859	927	897	831	893	796	835	870	859	843	886	0	0	0	0	0.333333	1.33333	1.33333	1.33333	0.333333	0.333333	0	0	1.33333
Center-West	GO	SAO MIGUEL DO ARAGUAIA	0	0	0	0	0	2	0	0	0	0	1	0	1	2	1	4	1	1345	1312	1208	1217	1204	1117	1094	1131	1077	969	1071	1059	999	1061	1208	999	1099	0	0	0	0.666667	0.666667	0.666667	0	0	0.333333	0.333333	0.666667	1	1.33333
South	SC	SAO MIGUEL D'OESTE	0	0	0	0	2	2	0	0	1	0	1	2	1	1	2	10	7	2557	2402	2238	2385	2124	2120	2094	2109	2021	2052	2070	2148	2037	2208	2284	2209	2273	0	0	0.666667	1.33333	1.33333	0.666667	0.333333	0.333333	0.666667	1	1.33333	1	1.33333
Northeast	AL	SAO MIGUEL DOS CAMPOS	6	4	6	19	9	52	2	8	10	9	9	9	20	18	28	25	1	6606	6331	6161	5842	6054	5582	5377	5373	4920	4581	4606	4551	4602	4478	4258	3919	3980	5.33333	9.66667	11.3333	26.6667	21	20.6667	6.66667	9	9.33333	9	12.6667	20	22
Southeast	SP	SAO PAULO	491	448	579	445	418	417	551	494	474	602	762	1147	1395	1700	1799	1897	1799	227271	222404	218143	219556	217314	212301	208645	210539	210263	210112	212726	212261	208708	212373	213119	202534	204754	506	490.667	480.667	426.667	462	487.333	506.333	523.333	612.667	837	1101.33	1395	1631.33
Northeast	PI	SAO RAIMUNDO NONATO	0	0	0	0	0	0	0	0	0	0	0	2	0	0	0	1	0	2273	2402	2265	2261	2469	2194	2233	2132	2155	2025	2058	1905	1953	1966	2032	2045	2062	0	0	0	0	0	0	0	0	0	0.666667	0.666667	0	0
Southeast	MG	SAO SEBASTIAO DO PARAISO	0	0	0	0	0	1	0	3	2	0	2	6	9	6	18	6	10	3895	3659	3439	3516	3517	3347	3326	3306	3359	3217	3246	3252	3271	3154	3360	3196	3407	0	0	0	0.333333	0.333333	1.33333	1.66667	1.66667	1.33333	2.66667	5.66667	9	11
Northeast	PB	SAPE	0	0	0	1	1	1	0	0	0	1	0	5	1	0	1	0	2	2458	2471	2343	2306	2267	2162	2108	2117	2136	2024	2067	2005	1979	1806	1814	1772	1969	0	0.333333	0.666667	1	0.666667	0.333333	0	0.333333	0.333333	2	2	1	0.666667
Northeast	BA	SEABRA	0	1	1	0	0	1	0	0	0	3	0	0	0	1	3	2	1	4908	4812	4568	4442	4400	4297	4179	4133	4084	3835	3867	3799	3644	3576	3607	3514	3678	0.666667	0.666667	0.333333	0.333333	0.333333	0.333333	0	1	1	1	0	0	1.33333
North	AC	SENA MADUREIRA	0	0	0	0	0	0	0	0	1	0	0	0	4	5	0	8	6	714	1063	1011	1293	1339	1418	1456	1478	1426	1378	1528	1444	1356	1255	1263	1093	1239	0	0	0	0	0	0	0.333333	0.333333	0.333333	0	1.33333	4	3
Northeast	BA	SENHOR DO BONFIM	0	0	0	0	0	0	3	4	3	3	1	12	10	6	5	8	10	5276	5489	5463	5191	4935	4536	4769	4784	4871	4436	4419	4284	4117	4149	4139	4096	4201	0	0	0	0	1	2.33333	3.33333	3.33333	2.33333	5.33333	7.66667	10	7
Northeast	SE	SERGIPANA DO SERTAO DO SAO FRANCISCO	2	0	0	0	0	0	0	1	0	6	7	6	7	12	8	10	3	3050	2914	3090	2960	3131	3052	2920	2880	2808	2777	2730	2750	2724	2692	2760	2533	2746	0.666667	0	0	0	0	0.333333	0.333333	2.33333	4.33333	6.33333	6.66667	7	9
Northeast	RN	SERIDO OCIDENTAL	0	0	0	0	0	1	0	0	0	1	0	0	2	0	1	1	0	1648	1498	1484	1367	1460	1337	1315	1320	1229	1162	1261	1198	1131	1118	1146	1075	1064	0	0	0	0.333333	0.333333	0.333333	0	0.333333	0.333333	0.333333	0.666667	2	1
Northeast	PB	SERIDO OCIDENTAL PARAIBANO	0	0	0	0	0	0	0	0	0	0	0	0	0	0	0	1	0	686	670	663	556	640	583	526	609	573	532	558	505	527	553	545	451	492	0	0	0	0	0	0	0	0	0	0	0	0	0
Northeast	RN	SERIDO ORIENTAL	0	1	0	0	1	2	0	0	3	0	0	4	2	1	4	3	8	2039	1863	1700	1758	1750	1745	1747	1655	1666	1604	1617	1576	1546	1542	1558	1298	1372	0.333333	0.333333	0.333333	1	1	0.666667	1	1	1	1.33333	2	2	2.33333
Northeast	PB	SERIDO ORIENTAL PARAIBANO	0	1	0	0	2	2	0	0	0	1	0	3	3	3	6	4	7	1417	1339	1403	1251	1452	1262	1218	1227	1221	1168	1175	1114	1119	1179	1118	976	1044	0.333333	0.333333	0.666667	1.33333	1.33333	0.666667	0	0.333333	0.333333	1.33333	2	3	4
Northeast	RN	SERRA DE SANTANA	0	0	0	0	0	0	0	1	1	0	0	0	0	0	0	0	0	999	1029	1077	975	1034	973	967	962	1003	925	971	851	790	851	838	750	755	0	0	0	0	0	0.333333	0.666667	0.666667	0.333333	0	0	0	0
Northeast	RN	SERRA DE SAO MIGUEL	0	0	0	0	0	0	0	0	1	0	0	0	0	0	2	1	1	1130	1171	1145	1196	1247	1151	1144	1108	1138	1030	1061	1016	855	966	977	938	1028	0	0	0	0	0	0	0.333333	0.333333	0.333333	0	0	0	0.666667
Northeast	CE	SERRA DO PEREIRO	0	0	0	0	0	0	0	1	0	0	0	0	0	0	0	0	1	737	788	709	620	680	657	592	530	563	519	498	508	476	540	485	465	444	0	0	0	0	0	0.333333	0.333333	0.333333	0	0	0	0	0
Northeast	PB	SERRA DO TEIXEIRA	0	1	0	0	2	1	2	0	0	0	0	1	0	2	4	4	1	2356	2149	2214	2257	2311	2009	1962	2093	1680	1914	1802	1657	1564	1628	1667	1620	1547	0.333333	0.333333	0.666667	1	1.66667	1	0.666667	0	0	0.333333	0.333333	0	2
Southeast	RJ	SERRANA	51	69	39	59	35	34	45	20	28	31	31	29	31	50	36	21	30	8066	7551	7452	7233	7159	6662	6648	6349	6476	6249	6362	6249	6388	6516	6555	6313	6492	53	55.6667	44.3333	42.6667	38	33	31	26.3333	30	30.3333	30.3333	31	39
Northeast	AL	SERRANA DO SERTAO ALAGOANO	0	0	0	0	2	1	0	0	1	0	0	0	0	2	0	0	0	2146	1901	1912	1749	1851	1791	1878	1844	1746	1743	1652	1512	1516	1403	1473	1282	1402	0	0	0.666667	1	1	0.333333	0.333333	0.333333	0.333333	0	0	0	0.666667
Northeast	AL	SERRANA DOS QUILOMBOS	0	1	8	0	1	8	5	1	0	1	1	3	4	11	10	7	10	3620	3654	3453	2970	3063	3026	2903	3075	2686	2683	2750	2580	2536	2564	2479	2276	2447	3	3	3	3	4.66667	4.66667	2	0.666667	0.666667	1.66667	2.66667	4	8.33333
South	RS	SERRAS DE SUDESTE	0	0	0	0	0	0	0	0	0	0	1	0	0	1	0	3	10	1782	1755	1631	1697	1573	1603	1438	1329	1368	1272	1255	1234	1278	1231	1216	1238	1241	0	0	0	0	0	0	0	0	0.333333	0.333333	0.333333	0	0.333333
Northeast	BA	SERRINHA	1	0	0	1	2	0	0	0	0	0	2	1	5	3	3	7	7	7828	7707	7383	7250	6261	6430	5684	6067	6107	5911	6375	6098	6014	5845	5805	5587	5848	0.333333	0.333333	1	1	0.666667	0	0	0	0.666667	1	2.66667	5	3.66667
Northeast	CE	SERTAO DE CRATEUS	0	2	0	4	20	13	4	9	2	1	9	8	19	16	12	7	13	4512	4355	4159	3935	4361	4190	3907	3649	3519	3486	3289	3208	2872	3066	3188	2919	2964	0.666667	2	8	12.3333	12.3333	8.66667	5	4	4	6	12	19	15.6667
Northeast	CE	SERTAO DE INHAMUNS	0	0	0	0	1	3	1	0	0	3	7	10	6	8	6	7	4	2804	2593	2303	2498	2458	1820	2307	2064	2038	2023	1858	1783	1715	1723	1759	1738	1794	0	0	0.333333	1.33333	1.66667	1.33333	0.333333	1	3.33333	6.66667	7.66667	6	6.66667
Northeast	CE	SERTAO DE QUIXERAMOBIM	0	0	0	0	1	0	0	0	1	2	5	18	9	12	26	32	35	4763	4971	4460	4658	4727	4655	4358	4195	4311	4084	4132	4040	3675	3885	4015	3853	3877	0	0	0.333333	0.333333	0.333333	0	0.333333	1	2.66667	8.33333	10.6667	9	15.6667
Northeast	CE	SERTAO DE SENADOR POMPEU	0	0	1	1	0	0	0	0	0	2	4	8	2	0	1	4	0	3886	3809	3581	3510	3582	3295	3268	3103	3133	2946	2770	2655	2441	2511	2603	2465	2499	0.333333	0.666667	0.666667	0.333333	0	0	0	0.666667	2	4.66667	4.66667	2	1
Northeast	PE	SERTAO DO MOXOTO	5	3	8	2	6	4	2	0	3	1	2	3	3	2	14	10	21	4303	4403	4104	4094	4087	3946	3902	3815	3663	3552	3689	3526	3472	3333	3351	3035	3322	5.33333	4.33333	5.33333	4	4	2	1.66667	1.33333	2	2	2.66667	3	6.33333
Southeast	MG	SETE LAGOAS	0	0	0	2	6	7	2	0	2	2	7	12	17	24	40	36	29	5719	5581	5393	5425	5597	5248	5043	5029	4894	5018	4992	5037	5135	5291	5369	4779	4892	0	0.666667	2.66667	5	5	3	1.33333	1.33333	3.66667	7	12	17	27
Center-West	MT	SINOP	0	0	0	0	0	1	0	1	3	3	1	4	5	12	17	19	11	3019	2982	3063	3301	3521	3063	2843	2981	2704	2880	3049	3079	3376	3646	3629	3561	3879	0	0	0	0.333333	0.333333	0.666667	1.33333	2.33333	2.33333	2.66667	3.33333	5	11.3333
Northeast	CE	SOBRAL	1	3	10	0	9	4	10	16	18	20	45	89	114	125	99	73	62	7291	6924	6630	6666	6735	6350	6471	6181	6214	6014	6010	6029	5980	6205	5713	5739	5807	4.66667	4.33333	6.33333	4.33333	7.66667	10	14.6667	18	27.6667	51.3333	82.6667	114	112.667
South	RS	SOLEDADE	0	0	0	0	0	0	0	0	0	0	0	0	0	0	1	0	3	1361	1174	1143	1156	1136	1032	915	930	805	843	824	781	821	825	813	764	778	0	0	0	0	0	0	0	0	0	0	0	0	0.333333
Southeast	SP	SOROCABA	1	3	21	17	9	11	17	16	9	26	25	38	38	53	63	92	78	19214	19185	18575	18722	18785	18585	18725	18573	18418	19021	19181	20220	20042	20357	21165	20053	20599	8.33333	13.6667	15.6667	12.3333	12.3333	14.6667	14	17	20	29.6667	33.6667	38	51.3333
Northeast	PB	SOUSA	1	0	0	0	0	0	0	0	1	3	5	6	4	8	18	7	4	2787	2806	3059	2975	3188	2597	2487	2631	2853	2544	2631	2590	2480	2550	2574	2338	2364	0.333333	0	0	0	0	0	0.333333	1.33333	3	4.66667	5	4	10
Northeast	PE	SUAPE	17	1	14	25	18	3	6	3	0	5	4	9	7	20	21	19	12	5043	4629	4698	4825	4879	4659	4526	4815	4675	4790	5044	5283	5018	4734	5010	4586	4834	10.6667	13.3333	19	15.3333	9	4	3	2.66667	3	6	6.66667	7	16
North	RR	SUDESTE DE RORAIMA	0	0	1	0	0	0	0	0	0	0	0	0	0	0	0	3	4	751	758	801	736	714	706	734	736	763	755	745	760	773	780	874	874	974	0.333333	0.333333	0.333333	0	0	0	0	0	0	0	0	0	0
Center-West	GO	SUDOESTE DE GOIAS	4	5	6	3	2	0	1	1	11	12	8	25	15	39	63	64	26	6419	6394	6475	6652	6967	6611	6353	6870	6785	7015	7044	7177	7657	8060	7956	7790	7914	5	4.66667	3.66667	1.66667	1	0.666667	4.33333	8	10.3333	15	16	15	39
South	SC	TABULEIRO	0	0	0	0	0	0	0	0	0	0	0	0	0	0	0	0	0	313	328	314	322	285	320	290	289	250	264	272	248	247	266	273	264	303	0	0	0	0	0	0	0	0	0	0	0	0	0
Center-West	MT	TANGARA DA SERRA	0	0	0	0	5	0	3	6	4	1	0	3	4	0	2	12	6	2411	2386	2430	2550	2605	2568	2473	2601	2528	2504	2394	2304	2448	2507	2562	2390	2526	0	0	1.66667	1.66667	2.66667	3	4.33333	3.66667	1.66667	1.33333	2.33333	4	2
North	AC	TARAUACA	0	0	0	0	0	0	10	7	4	4	3	4	3	4	9	15	13	1187	1668	1507	1731	2153	2034	1052	2456	2164	2400	2367	2331	2200	2341	2210	2175	2231	0	0	0	0	3.33333	5.66667	7	5	3.66667	3.66667	3.33333	3	5.33333
Southeast	SP	TATUI	2	0	1	1	5	0	1	0	0	1	5	4	4	10	7	8	7	3542	3342	3405	3441	3571	3610	3424	3536	3543	3609	3809	3898	3810	4092	4035	3925	3883	1	0.666667	2.33333	2	2	0.333333	0.333333	0.333333	2	3.33333	4.33333	4	7
North	AM	TEFE	5	0	0	1	0	1	4	3	1	1	2	1	1	0	5	3	3	2289	2203	2154	2227	2450	2425	2306	2312	2238	2264	2207	2166	2382	2199	2391	2268	2497	1.66667	0.333333	0.333333	0.666667	1.66667	2.66667	2.66667	1.66667	1.33333	1.33333	1.33333	1	2
South	PR	TELEMACO BORBA	0	3	1	0	0	1	1	0	0	1	1	1	5	7	3	7	11	2943	2753	2674	2777	2879	2721	2637	2746	2659	2470	2417	2424	2391	2435	2545	2619	2502	1.33333	1.33333	0.333333	0.333333	0.666667	0.666667	0.333333	0.333333	0.666667	1	2.33333	5	5
Southeast	MG	TEOFILO OTONI	0	0	0	0	0	0	1	3	0	3	18	11	26	29	46	45	45	4956	4558	4782	4650	4730	4548	4303	4331	3974	3721	3911	3539	3532	3656	3633	3438	3600	0	0	0	0	0.333333	1.33333	1.33333	2	7	10.6667	18.3333	26	33.6667
Northeast	PI	TERESINA	9	47	49	67	31	16	23	3	5	18	32	74	126	128	371	375	316	18835	17506	17397	17224	17347	17567	16502	17044	16404	16284	16821	16591	15991	16739	17018	16245	17056	35	54.3333	49	38	23.3333	14	10.3333	8.66667	18.3333	41.3333	77.3333	126	208.333
Center-West	MT	TESOURO	1	1	0	0	0	0	0	1	2	3	2	6	2	2	2	1	1	775	783	713	807	729	715	630	649	651	633	622	629	657	662	673	638	694	0.666667	0.333333	0	0	0	0.333333	1	2	2.33333	3.66667	3.33333	2	2
South	SC	TIJUCAS	0	0	0	0	0	0	0	0	0	0	0	0	0	0	0	2	2	1194	1088	1104	1091	1111	1113	1158	1212	1167	1284	1268	1306	1387	1403	1490	1399	1528	0	0	0	0	0	0	0	0	0	0	0	0	0
Northeast	SE	TOBIAS BARRETO	0	0	0	0	1	2	0	0	1	1	2	3	2	1	0	1	1	2363	2143	1901	1881	1872	1802	1777	1770	1572	1517	1628	1615	1596	1584	1557	1494	1583	0	0	0.333333	1	1	0.666667	0.333333	0.666667	1.33333	2	2.33333	2	1
South	PR	TOLEDO	6	1	2	4	1	0	2	4	3	2	3	5	13	18	9	14	19	5273	5172	4971	5117	4992	4650	4557	4890	4808	4979	5214	5186	5242	5536	5740	5694	6108	3	2.33333	2.33333	1.66667	1	2	3	3	2.66667	3.33333	7	13	13.3333
North	PA	TOME-ACU	0	0	0	2	4	1	20	24	0	11	12	24	17	16	16	20	26	3568	3667	4789	4810	5039	5653	5836	5978	5048	5262	5617	5453	5767	5790	5879	5780	5680	0	0.666667	2	2.33333	8.33333	15	14.6667	11.6667	7.66667	15.6667	17.6667	17	16.3333
Northeast	AL	TRAIPU	0	0	0	0	0	0	0	0	0	0	0	0	0	0	1	0	0	696	769	846	773	710	763	657	716	622	579	599	537	553	564	530	552	491	0	0	0	0	0	0	0	0	0	0	0	0	0.333333
Center-West	MS	TRES LAGOAS	0	0	4	4	1	0	2	0	1	3	4	8	11	3	7	7	11	2225	2280	2175	2376	2370	2275	2205	2427	2477	2448	2604	2712	2777	2879	2821	2668	3029	1.33333	2.66667	3	1.66667	1	0.666667	1	1.33333	2.66667	5	7.66667	11	7
Southeast	MG	TRES MARIAS	0	0	0	0	0	0	1	1	0	0	0	0	2	1	2	2	3	1387	1388	1374	1253	1393	1396	1218	1319	1176	1152	1206	1200	1216	1240	1254	1165	1130	0	0	0	0	0.333333	0.666667	0.666667	0.333333	0	0	0.666667	2	1.66667
South	RS	TRES PASSOS	0	1	0	1	1	0	0	0	0	1	0	0	0	1	0	3	1	2299	2233	2126	2163	1959	1745	1592	1668	1632	1572	1675	1680	1742	1740	1843	1650	1826	0.333333	0.666667	0.666667	0.666667	0.333333	0	0	0.333333	0.333333	0.333333	0	0	0.333333
Southeast	RJ	TRES RIOS	1	0	3	0	2	1	1	1	1	2	3	10	7	22	5	1	12	2418	2264	2089	2132	2234	2088	2045	2145	2090	2132	2156	2156	2060	2276	2248	2136	2241	1.33333	1	1.66667	1	1.33333	1	1	1.33333	2	5	6.66667	7	11.3333
South	SC	TUBARAO	0	0	0	0	4	0	1	1	0	2	3	5	13	7	17	31	36	4907	4824	4495	4233	4586	4582	4354	4736	4465	4539	4717	4875	4881	4932	5128	5165	5475	0	0	1.33333	1.33333	1.66667	0.666667	0.666667	1	1.66667	3.33333	7	13	12.3333
North	PA	TUCURUI	1	7	23	2	10	5	15	16	16	38	21	21	35	42	18	8	31	4725	5381	6956	6936	7569	7835	7583	7550	6917	6727	6416	6101	6171	6277	6277	5947	5826	10.3333	10.6667	11.6667	5.66667	10	12	15.6667	23.3333	25	26.6667	25.6667	35	31.6667
Southeast	SP	TUPA	2	4	2	1	0	0	1	0	1	0	1	0	2	4	3	11	20	1514	1472	1536	1454	1511	1468	1321	1339	1364	1247	1245	1374	1280	1366	1425	1327	1339	2.66667	2.33333	1	0.333333	0.333333	0.333333	0.666667	0.333333	0.666667	0.333333	1	2	3
Southeast	MG	UBA	0	0	0	0	0	0	0	0	0	1	0	1	10	14	11	20	16	3714	3155	3496	3330	3519	3219	3051	3279	3198	3172	3384	3399	3288	3253	3387	2992	3247	0	0	0	0	0	0	0	0.333333	0.333333	0.666667	3.66667	10	11.6667
Southeast	MG	UBERABA	4	10	14	6	6	2	5	7	3	8	7	9	10	21	65	65	107	3949	4371	4288	4335	4451	4357	4578	4459	4371	4543	4695	4808	4899	5083	5259	4852	4957	9.33333	10	8.66667	4.66667	4.33333	4.66667	5	6	6	8	8.66667	10	32
Southeast	MG	UBERLANDIA	10	1	2	27	4	3	13	10	14	3	13	36	33	49	69	77	114	11089	10868	11169	11176	11137	10726	10756	10773	10995	10997	11181	11421	11620	12133	12477	11915	12445	4.33333	10	11	11.3333	6.66667	8.66667	12.3333	9	10	17.3333	27.3333	33	50.3333
Northeast	RN	UMARIZAL	0	0	0	0	0	0	1	1	0	0	1	0	0	0	0	0	1	1013	1149	1091	1108	1093	872	1020	987	909	872	822	790	756	797	766	679	686	0	0	0	0	0.333333	0.666667	0.666667	0.333333	0.333333	0.333333	0.333333	0	0
Northeast	PB	UMBUZEIRO	0	0	0	0	0	0	0	0	0	0	0	0	0	1	0	0	0	922	780	775	811	875	872	802	779	822	770	815	702	714	828	721	700	706	0	0	0	0	0	0	0	0	0	0	0	0	0.333333
South	PR	UMUARAMA	0	0	0	1	1	1	2	6	2	1	3	5	7	8	6	5	30	3689	3786	3461	3656	3518	2886	3216	3484	3274	3473	3547	3492	3596	3888	3812	3689	3813	0	0.333333	0.666667	1	1.33333	3	3.33333	3	2	3	5	7	7
Southeast	MG	UNAI	0	0	0	0	0	0	0	0	0	1	2	0	0	2	5	2	0	2696	2589	2434	2560	2639	2509	2236	2093	2068	1956	2039	2018	2021	2134	1994	1838	2184	0	0	0	0	0	0	0	0.333333	1	1	0.666667	0	2.33333
South	PR	UNIAO DA VITORIA	0	0	0	0	0	0	0	0	0	0	0	0	0	0	1	6	17	2408	2461	2230	2106	2230	2042	1898	1845	1838	1624	1583	1544	1663	1713	1831	1691	1725	0	0	0	0	0	0	0	0	0	0	0	0	0.333333
Northeast	CE	URUBURETAMA	0	0	0	0	0	1	0	0	0	0	2	0	1	1	2	0	0	2215	1960	1864	1820	1925	1902	1781	1750	1550	1678	1753	1654	1566	1713	1727	1611	1606	0	0	0	0.333333	0.333333	0.333333	0	0	0.666667	0.666667	1	1	1.33333
South	RS	VACARIA	1	0	0	1	1	1	2	3	0	1	0	4	1	0	2	5	30	2612	2515	2471	2483	2414	2389	2065	2151	2086	2149	2048	2152	2097	2108	2356	2210	2189	0.333333	0.333333	0.666667	1	1.33333	2	1.66667	1.33333	0.333333	1.66667	1.66667	1	1
Northeast	RN	VALE DO ACU	0	0	0	0	1	0	0	0	0	0	1	0	0	1	2	4	6	2314	2385	2219	2262	2267	2024	1958	1970	1842	2109	2029	1946	1833	2103	2118	1855	1889	0	0	0.333333	0.333333	0.333333	0	0	0	0.333333	0.333333	0.333333	0	1
Northeast	PE	VALE DO IPANEMA	0	1	0	1	2	1	1	0	0	0	0	0	0	1	0	3	2	4217	4336	4098	3944	4027	3950	3946	3809	3514	3377	3375	3143	2926	2859	2960	2560	2826	0.333333	0.666667	1	1.33333	1.33333	0.666667	0.333333	0	0	0	0	0	0.333333
Northeast	PE	VALE DO IPOJUCA	54	43	60	37	60	70	37	32	37	15	20	53	65	104	84	143	212	15919	15121	14407	14227	14719	14234	14038	14288	13733	13587	13633	13828	13788	13906	13942	12251	13374	52.3333	46.6667	52.3333	55.6667	55.6667	46.3333	35.3333	28	24	29.3333	46	65	84.3333
Southeast	RJ	VALE DO PARAIBA FLUMINENSE	9	0	6	1	5	11	13	4	13	11	25	41	44	46	77	83	68	10104	9588	9401	9097	8909	9049	8729	8701	8898	8879	9110	9223	9078	9404	9395	8795	8920	5	2.33333	4	5.66667	9.66667	9.33333	10	9.33333	16.3333	25.6667	36.6667	44	55.6667
Center-West	GO	VALE DO RIO DOS BOIS	3	0	1	0	0	0	0	0	1	0	0	0	0	0	0	3	0	1622	1569	1512	1499	1572	1485	1459	1437	1334	1486	1431	1495	1581	1652	1697	1608	1641	1.33333	0.333333	0.333333	0	0	0	0.333333	0.333333	0.333333	0	0	0	0
Northeast	BA	VALENCA	0	0	0	0	0	0	0	0	0	0	0	1	6	4	5	21	11	4595	4771	4714	4852	4823	4382	4019	4337	4070	3876	3830	4054	3742	3672	4165	3934	4273	0	0	0	0	0	0	0	0	0	0.333333	2.33333	6	5
Northeast	PI	VALENCA DO PIAUI	0	0	0	0	0	2	3	1	0	0	0	0	0	0	0	0	4	1905	1769	1628	1629	1691	1631	1541	1548	1473	1402	1358	1280	1200	1217	1285	1337	1244	0	0	0	0.666667	1.66667	2	1.33333	0.333333	0	0	0	0	0
Center-West	GO	VAO DO PARANA	0	0	0	0	0	0	0	0	0	0	0	0	0	0	0	0	3	1898	1881	1942	1861	1968	1770	1525	1649	1574	1604	1471	1493	1582	1625	1611	1416	1469	0	0	0	0	0	0	0	0	0	0	0	0	0
Southeast	MG	VARGINHA	4	0	4	5	8	1	3	0	1	2	2	8	12	12	10	9	17	7215	6913	6492	6481	6379	6149	5885	5883	5607	5631	5634	5743	5643	5747	5851	5664	5955	2.66667	3	5.66667	4.66667	4	1.33333	1.33333	1	1.66667	4	7.33333	12	11.3333
Northeast	CE	VARZEA ALEGRE	0	1	0	0	2	2	1	1	0	1	0	1	1	1	3	2	3	1820	1506	1430	1482	1701	1385	1486	1521	1388	1363	1317	1254	1255	1288	1259	1166	1229	0.333333	0.333333	0.666667	1.33333	1.66667	1.33333	0.666667	0.666667	0.333333	0.666667	0.666667	1	1.66667
Southeast	RJ	VASSOURAS	1	0	2	0	1	0	0	0	0	0	0	2	3	4	0	4	1	2608	2491	2280	2283	2264	2046	2025	1878	1991	2025	1959	1924	1873	2122	2124	2020	2072	1	0.666667	1	0.333333	0.333333	0	0	0	0	0.666667	1.66667	3	2.33333
Southeast	MG	VICOSA	0	0	0	0	0	0	0	0	0	0	0	1	2	4	5	2	11	3415	3252	3095	3125	2977	2801	2758	2647	2647	2141	2489	2490	2397	2410	2401	2264	2405	0	0	0	0	0	0	0	0	0	0.333333	1	2	3.66667
North	RO	VILHENA	0	0	0	1	3	2	1	0	0	2	0	2	2	2	2	1	12	2168	2353	2262	2319	2274	1940	1916	2198	2308	2225	2343	2110	2282	2328	2450	2341	2438	0	0.333333	1.33333	2	2	1	0.333333	0.666667	0.666667	1.33333	1.33333	2	2
Southeast	ES	VITORIA	135	173	207	180	145	107	132	71	62	106	127	239	256	314	372	441	460	24597	23939	23236	23950	23295	23352	23327	23461	24047	24455	25287	25311	26176	26980	27078	25297	26574	171.667	186.667	177.333	144	128	103.333	88.3333	79.6667	98.3333	157.333	207.333	256	314
Northeast	BA	VITORIA DA CONQUISTA	28	27	31	19	19	23	14	27	38	20	20	31	36	28	40	56	66	11238	11492	11678	11461	11107	10551	10410	10264	9957	9694	9654	9444	9163	9370	9617	9405	9779	28.6667	25.6667	23	20.3333	18.6667	21.3333	26.3333	28.3333	26	23.6667	29	36	34.6667
Northeast	PE	VITORIA DE SANTO ANTAO	7	16	22	22	33	30	15	15	7	2	2	9	20	49	60	83	80	3902	3636	3496	3715	3640	3717	3357	3645	3411	3215	2890	3454	3325	3407	3463	3177	3436	15	20	25.6667	28.3333	26	20	12.3333	8	3.66667	4.33333	10.3333	20	43
Southeast	SP	VOTUPORANGA	0	1	3	0	0	0	5	1	3	2	5	5	9	4	15	8	18	1519	1534	1413	1494	1520	1446	1593	1529	1536	1608	1679	1751	1710	1744	1838	1630	1670	1.33333	1.33333	1	0	1.66667	2	3	2	3.33333	4	6.33333	9	9.33333
South	PR	WENCESLAU BRAZ	0	0	0	0	0	0	0	0	1	0	0	0	0	0	0	0	1	1516	1375	1333	1332	1400	1273	1217	1252	1250	1179	1267	1222	1285	1328	1292	1268	1302	0	0	0	0	0	0	0.333333	0.333333	0.333333	0	0	0	0
South	SC	XANXERE	1	0	0	2	3	3	2	0	2	5	5	6	2	8	14	27	46	2764	2613	2398	2355	2284	2235	2131	2098	2077	2208	2171	2088	2155	2219	2407	2333	2438	0.333333	0.666667	1.66667	2.66667	2.66667	1.66667	1.33333	2.33333	4	5.33333	4.33333	2	8
Total			3889	3946	5269	5252	5786	6139	6003	5348	5560	6898	9429	13099	16104	19493	23813	25832	26770	172385826	174632960	176863451	181581024	184184264	186770562	183888841	189612814	191446848	190755799	192379287	193917083	201062789	202758031	204338473	206072580		4368	4822.33	5435.67	5725.67	5976	5830	5637	5935.33	7295.67	9808.67	12877.3	16104	19803.3
[truncated: 32 more columns]
