# Supplementary material for: Spatiotemporal distribution analysis of syphilis in Brazil: Cases of congenital and syphilis in pregnant women from 2001–2017
Source: PLoS One. 2022 Oct 6;17(10):e0275731. doi: 10.1371/journal.pone.0275731 (PMC9536537; doi:10.1371/journal.pone.0275731)
Supplement: S5 Table — (XLSX) [file pone.0275731.s006.xlsx]

## Sheet: CS
Microregion	Cases (2001 to 2017)	Central Population (live births - 2009)	Rate
ADAMANTINA	50	162523	2986.75
AFONSO CLAUDIO	36	131253	1893.27
AGLOMERACAO URBANA DE SAO LUIS	2146	1266366	9667.82
AGRESTE DE ITABAIANA	339	160544	12599.8
AGRESTE DE LAGARTO	95	112062	4976.89
AGRESTE POTIGUAR	48	212242	1387.64
AIMORES	24	150865	1186.36
ALAGOANA DO SERTAO DO SAO FRANCISCO	49	82086	3067.91
ALAGOINHAS	180	321740	3788.54
ALEGRE	31	154231	1308.99
ALFENAS	108	228634	3668.99
ALMEIRIM	12	59283	836.408
ALMENARA	41	193127	1684.43
ALTA FLORESTA	9	106685	570.81
ALTAMIRA	212	228658	3807.11
ALTO ARAGUAIA	3	30666	588.371
ALTO CAPIBARIBE	81	261233	1915.83
ALTO GUAPORE	27	65247	2346.39
ALTO MEARIM E GRAJAU	9	299129	143.955
ALTO MEDIO CANINDE	17	266858	404.36
ALTO MEDIO GURGUEIA	7	86817	427.228
ALTO PANTANAL	45	132313	1930.21
ALTO PARAGUAI	5	29793	1137.12
ALTO PARNAIBA PIAUIENSE	9	43664	1033.64
ALTO SOLIMOES	58	221875	1054.69
ALTO TAQUARI	76	117160	3986.18
ALTO TELES PIRES	168	168115	4932.81
ALVORADA D'OESTE	3	70143	265.031
AMAPA	1	25229	202.14
AMPARO	7	174808	324.525
ANAPOLIS	247	536696	3016.8
ANDRADINA	69	181016	3096.95
ANDRELANDIA	13	74458	1534.51
ANGICOS	7	52038	987.06
ANICUNS	4	110114	316.706
APUCARANA	137	285476	3405.37
AQUIDAUANA	97	104043	5034.35
ARACAJU	2490	647954	17527.9
ARACATUBA	65	256780	2066.23
ARACUAI	27	153632	1152.31
ARAGARCAS	2	55305	278.689
ARAGUAINA	881	245407	16486.7
ARAPIRACA	122	409219	1616.03
ARARANGUA	124	193143	4984.87
ARARAQUARA	258	469009	3985.71
ARARI	37	144793	1761.95
ARARIPINA	94	313547	1523.43
ARAXA	57	202466	2060.83
ARINOS	8	82711	669.555
ARIPUANA	14	143008	614.955
ARIQUEMES	12	167103	407.584
ASSAI	6	72169	607.396
ASSIS	149	274139	4287.99
ASTORGA	28	183640	1184.02
AURIFLAMA	9	47106	1689.11
AVARE	24	180165	914.511
BACIA DE SAO JOAO	137	107853	5711.55
BAIA DA ILHA GRANDE	127	204394	4014.95
BAIXA VERDE	4	61055	385.378
BAIXADA MARANHENSE	72	537223	740.898
BAIXO COTINGUIBA	6	86384	358.902
BAIXO CURU	15	105411	878.553
BAIXO JAGUARIBE	121	319281	2783.79
BAIXO PANTANAL	43	133799	1606.31
BAIXO PARNAIBA MARANHENSE	5	133770	218.419
BAIXO PARNAIBA PIAUIENSE	37	331832	641.274
BANANAL	0	27425	0
BARBACENA	119	226651	4356.53
BARRA	24	176438	782.104
BARRA DE SAO FRANCISCO	40	89257	2936.86
BARRA DO PIRAI	142	6366362	6386.92
BARREIRAS	124	281255	2362.54
BARRETOS	56	137708	3109.28
BARRO	7	90880	504.858
BATALHA	7	94713	405.369
BATATAIS	21	107159	1494.66
BATURITE	74	187479	2562.85
BAURU	709	584366	9433.5
BELEM	2652	2198188	7143.45
BELO HORIZONTE	4924	4993328	7276.79
BERTOLINIA	2	42012	312.443
BICO DO PAPAGAIO	151	186804	4046.22
BIRIGUI	139	262570	4277.47
BLUMENAU	78	654453	883.087
BOA VISTA	506	298575	6900.59
BOCA DO ACRE	4	50332	408.016
BOCAIUVA	20	68992	1936.99
BODOQUENA	80	105573	4325.42
BOM DESPACHO	17	179290	811.957
BOM JESUS DA LAPA	30	177864	1068
BOQUIM	30	155217	1094.73
BOQUIRA	7	193416	286.03
BORBOREMA POTIGUAR	123	154006	5836.05
BOTUCATU	427	211410	14881.4
BRAGANCA PAULISTA	253	488341	3565.65
BRAGANTINA	520	372222	7129.49
BRASILEIA	31	55203	2305.24
BRASILIA	3954	2606885	8819.57
BREJO PARAIBANO	8	119255	411.523
BREJO PERNAMBUCANO	9	223796	257.667
BREJO SANTO	31	96106	1970.39
BRUMADO	10	240423	324.489
CACHOEIRA DO SUL	123	157916	6711.6
CACHOEIRO DE ITAPEMIRIM	436	343725	9273
CACOAL	52	227620	1364.89
CAJAZEIRAS	52	169621	2148.08
CAMAQUA	30	131541	1723.03
CAMETA	177	418678	2034.07
CAMPANHA CENTRAL	258	187397	9911.42
CAMPANHA MERIDIONAL	49	173706	2015.34
CAMPANHA OCIDENTAL	245	367017	4571.65
CAMPINA GRANDE	687	502159	8306.19
CAMPINAS	1788	2608081	4955.3
CAMPO BELO	12	66744	927.062
CAMPO GRANDE	1250	837325	8893.37
CAMPO MAIOR	12	230433	342.552
CAMPO MOURAO	22	218837	728.86
CAMPOS DE LAGES	194	299345	4617.82
CAMPOS DO JORDAO	26	68662	2375.71
CAMPOS DOS GOYTACAZES	138	564172	1539.49
CANARANA	14	97072	856.362
CANINDE	105	127790	5313.77
CANOINHAS	53	247489	1409.4
CANTAGALO-CORDEIRO	10	64092	1146.94
CAPANEMA	8	96003	660.643
CAPAO BONITO	63	125369	2829.96
CAPELINHA	20	205930	732.143
CARACARAI	1	38673	119.139
CARAGUATATUBA	256	276863	5679.02
CARATINGA	45	251778	1290.75
CARAZINHO	81	164096	3825.53
CARIRA	4	88453	372.358
CARIRI	503	528398	5525.22
CARIRI OCIDENTAL	14	114634	751.12
CARIRI ORIENTAL	3	64122	294.067
CARIRIACU	6	58818	683.738
CASCAVEL	201	444124	3081.57
CASCAVEL	49	135038	2550.6
CASSILANDIA	50	58198	5253.72
CASTANHAL	318	277953	5818.22
CATAGUASES	106	220262	4113.03
CATALAO	30	141552	1516.1
CATANDUVA	56	225839	2073.94
CATOLE DO ROCHA	20	115876	1161.44
CATU	46	212613	1447.96
CAXIAS	354	411824	4668.16
CAXIAS DO SUL	1084	750766	11034.3
CERES	27	223970	871.431
CERRO AZUL	1	31661	237.53
CERRO LARGO	5	67618	725.07
CHAPADA DO APODI	1	74949	98.0392
CHAPADA DO ARARIPE	10	98329	599.711
CHAPADA DOS VEADEIROS	4	56258	404.209
CHAPADAS DAS MANGABEIRAS	1	67660	86.5889
CHAPADAS DO ALTO ITAPECURU	17	203878	470.485
CHAPADAS DO EXTREMO SUL PIAUIENSE	2	88536	130.654
CHAPADINHA	39	211503	776.574
CHAPECO	208	402987	3632.44
CHOROZINHO	3	62864	326.525
CIANORTE	64	142420	3312.23
COARI	27	132518	838.234
CODO	57	257346	1070.88
COELHO NETO	37	85066	1978.61
COLATINA	155	195226	5874.35
COLIDER	58	150321	2583.05
COLORADO DO OESTE	2	53234	250.184
CONCEICAO DO ARAGUAIA	53	135677	2675.02
CONCEICAO DO MATO DENTRO	4	86172	338.241
CONCORDIA	55	145067	3068.29
CONSELHEIRO LAFAIETE	12	246675	360.698
COREAU	5	58110	570.355
CORNELIO PROCOPIO	52	179085	2228.22
COTEGIPE	4	119084	260.347
COTINGUIBA	166	45350	19332.7
CRICIUMA	90	362890	1784.74
CRUZ ALTA	72	154574	3591.87
CRUZEIRO DO SUL	117	128368	3462.8
CUIABA	1023	842021	6873.7
CURIMATAU OCIDENTAL	11	119021	581.468
CURIMATAU ORIENTAL	5	97159	343.49
CURITIBA	2738	3194246	5770.7
CURITIBANOS	28	121865	1344.63
CURVELO	53	150746	2657.35
DIAMANTINA	3	85879	248.659
DIANOPOLIS	20	121144	981.468
DIVINOPOLIS	112	480579	1752.59
DOURADOS	1096	477046	12062.5
DRACENA	20	118306	1417.73
ENTORNO DE BRASILIA	106	1023514	599.478
ENTRE RIOS	21	115441	1110.45
ERECHIM	90	238263	3708.73
ESPERANCA	10	53366	1110.68
ESTANCIA	312	124557	13648.3
EUCLIDES DA CUNHA	15	306609	347.895
FAXINAL	5	46235	778.174
FEIRA DE SANTANA	918	1026685	5965
FERNANDO DE NORONHA	0	3108	0
FERNANDOPOLIS	25	96984	2125.43
FLORAI	2	37771	514.762
FLORIANO	82	123542	4173.53
FLORIANOPOLIS	937	848224	7883.46
FORMIGA	24	157753	1386.86
FORTALEZA	8788	3393209	16694.9
FOZ DO IGUACU	136	477707	1968.46
FRANCA	56	407306	969.885
FRANCISCO BELTRAO	58	236549	1686.48
FRANCO DA ROCHA	320	456027	4280.73
FREDERICO WESTPHALEN	15	181908	682.658
FRUTAL	24	182433	1095.6
FUROS DE BREVES	101	210530	2169.66
GARANHUNS	127	448098	1601.47
GERAIS DE BALSAS	99	130718	3429.58
GOIANIA	1243	2128243	3642.08
GOIOERE	12	119427	751.713
GOVERNADOR VALADARES	476	420505	7772.03
GRAMADO-CANELA	60	290807	1480.26
GRAO MOGOL	0	43803	0
GUAJARA-MIRIM	4	71705	285.367
GUAMA	42	410035	532.45
GUANAMBI	46	382715	890.346
GUANHAES	5	134119	274.787
GUAPORE	16	131618	1166.43
GUARABIRA	53	178162	2075.56
GUARAPARI	160	179905	5977.89
GUARAPUAVA	57	392385	855.916
GUARATINGUETA	114	416247	2019.44
GUARULHOS	1409	1427107	6072.86
GURUPI	40	135166	1798.47
GURUPI	3	210774	78.9376
IBAITI	3	79752	266.583
IBIAPABA	107	299447	1990.83
IGUATEMI	123	220615	3061.81
IGUATU	31	226462	931.754
IJUI	58	187169	2423.32
ILHEUS-ITABUNA	510	1119081	3057.04
IMPERATRIZ	1150	548874	10422.5
IPATINGA	319	529788	4437.26
IPORA	0	66710	0
IPU	29	139799	1388.93
IRATI	13	97664	906.369
IRECE	141	391940	2158.37
ITABAIANA	23	111347	1403.09
ITABERABA	68	259906	1689.47
ITABIRA	53	387241	1046.09
ITACOATIARA	72	157269	2151.41
ITAGUAI	68	216985	2023.63
ITAGUARA	1	62199	149.359
ITAITUBA	281	264307	6426.92
ITAJAI	388	529218	4553.39
ITAJUBA	26	190671	1062.99
ITAMARACA	14	160739	545.546
ITANHAEM	305	215649	8969.04
ITAPARICA	8	135502	299.711
ITAPECERICA DA SERRA	986	974638	5465.08
ITAPECURU MIRIM	51	188011	1343.48
ITAPEMIRIM	35	76166	3052.53
ITAPERUNA	62	200132	2396.38
ITAPETINGA	28	212174	913.172
ITAPETININGA	166	196902	5861.95
ITAPEVA	164	248314	4197.78
ITAPIPOCA	170	206025	4667.16
ITAPORANGA	11	85805	855.209
ITUIUTABA	23	141790	1299.61
ITUPORANGA	4	55479	496.423
ITUVERAVA	5	97684	399.831
IVAIPORA	42	145441	2171.93
JABOTICABAL	146	414643	2775.01
JACAREZINHO	42	127907	2395.65
JACOBINA	54	339105	1015.7
JAGUARAO	2	54112	287.478
JAGUARIAIVA	25	105061	1464
JALAPAO	4	70114	306.044
JALES	54	176591	3251.28
JANAUBA	65	252482	1752.74
JANUARIA	37	356570	832.374
JAPARATUBA	4	54558	418.487
JAPURA	3	22373	668.414
JAU	88	327570	1943.11
JAURU	12	107756	733.18
JEQUIE	177	532286	2185.61
JEREMOABO	5	104871	341.215
JI-PARANA	26	294006	539.973
JOACABA	65	322199	1324.1
JOAO PESSOA	1909	1009305	11336
JOINVILLE	428	806809	3473.45
JUAZEIRO	307	507637	3496.65
JUIZ DE FORA	571	745584	6361.12
JUNDIAI	183	607712	1954
JURUA	33	125491	1128.11
LAGOS	341	528445	4355.99
LAJEADO-ESTRELA	69	309522	1914.38
LAPA	3	47281	410.166
LAVRAS	94	150789	4657.13
LAVRAS DA MANGABEIRA	7	56405	905.77
LENCOIS MARANHENSES	17	161722	503.958
LIMEIRA	252	575180	3266.56
LINHARES	716	294106	14253.8
LINS	89	164396	4168.04
LITORAL DE ARACATI	69	112051	4343.16
LITORAL DE CAMOCIM E ACARAU	71	364476	1138.02
LITORAL LAGUNAR	340	259554	9671.7
LITORAL NORDESTE	7	83891	544.672
LITORAL NORTE	8	142661	333.342
LITORAL NORTE ALAGOANO	16	94262	1333.73
LITORAL OCIDENTAL MARANHENSE	32	189848	1133.52
LITORAL PIAUIENSE	256	303053	5023.9
LITORAL SUL	15	129036	675.318
LITORAL SUL	6	82953	378.858
LIVRAMENTO DO BRUMADO	4	99387	325.655
LONDRINA	484	726301	4831.87
MACACU-CACERIBU	42	66087	2694.85
MACAE	231	246917	5612.49
MACAIBA	204	277499	4180.73
MACAPA	1464	504596	11996.1
MACAU	9	53289	1214.19
MACEIO	3348	1144494	17378.6
MADEIRA	20	157553	648.88
MANAUS	3508	1968949	8003.36
MANHUACU	153	260480	3502.98
MANTENA	7	67048	833.742
MARABA	851	252024	14824
MARILIA	344	339341	7979.59
MARINGA	431	521544	6004.41
MATA ALAGOANA	60	300536	1007.09
MATA MERIDIONAL PERNAMBUCANA	229	543555	2242.1
MATA SETENTRIONAL PERNAMBUCANA	143	517613	1650.68
MAZAGAO	7	66531	434.211
MEDIO ARAGUAIA	33	64219	3196.95
MEDIO CAPIBARIBE	110	250012	2954.23
MEDIO CURU	3	85027	236.22
MEDIO JAGUARIBE	6	65303	661.136
MEDIO MEARIM	84	398963	1115.44
MEDIO OESTE	1	39323	174.127
MEDIO PARNAIBA PIAUIENSE	5	133798	239.531
MEIA PONTE	89	349530	1785.34
MERUOCA	1	23596	278.278
MIRACEMA DO TOCANTINS	47	141523	1983.37
MOJI DAS CRUZES	1157	1383254	5290.62
MOJI-MIRIM	202	389569	4015.58
MONTANHA	31	55887	3689.18
MONTENEGRO	69	201249	2767.36
MONTES CLAROS	189	628666	2033.03
MOSSORO	271	317478	5240.23
MURIAE	26	277067	709.63
NANUQUE	14	118070	776.534
NAO-ME-TOQUE	10	44091	2061.36
NATAL	3249	1013176	19897.5
NHANDEARA	5	64535	744.634
NORDESTE DE RORAIMA	0	38129	0
NORTE ARAGUAIA	44	105827	2578.95
NOSSA SENHORA DAS DORES	8	45378	776.699
NOVA ANDRADINA	33	88259	2328.77
NOVA FRIBURGO	81	231406	2669.54
NOVA VENECIA	45	122754	2570.91
NOVO HORIZONTE	6	78499	639.458
OBIDOS	258	178231	6673.26
OIAPOQUE	2	30253	318.591
OLIVEIRA	25	128104	1667.45
OSASCO	1424	1893233	4473.35
OSORIO	240	298510	5143.07
OURINHOS	217	307725	5397.69
OURO PRETO	19	172082	769.707
PACAJUS	44	114051	2330.07
PAJEU	79	323469	1519.33
PALMAS	137	92974	7944.47
PALMEIRA DOS INDIOS	12	179616	390.595
PARA DE MINAS	6	123700	362.692
PARACATU	43	218267	1355.41
PARAGOMINAS	159	269954	2969.55
PARAIBUNA/PARAITINGA	1	73854	117.064
PARANAGUA	191	256933	4337.84
PARANAIBA	16	75039	1575.81
PARANATINGA	7	35318	1316.37
PARANAVAI	48	270180	1259.98
PARAUAPEBAS	580	258863	10203.3
PARECIS	24	82705	1448.71
PARINTINS	117	242594	2188.87
PASSO FUNDO	668	332394	15289.5
PASSOS	83	226099	2916.74
PATO BRANCO	62	158135	2640.35
PATOS	77	127449	3817.77
PATOS DE MINAS	86	257526	2641.28
PATROCINIO	12	196276	447.643
PAU DOS FERROS	14	115739	821.029
PAULO AFONSO	109	166012	3776.55
PECANHA	0	86596	0
PEDRA AZUL	31	64638	2523.34
PELOTAS	354	482326	5739.24
PENEDO	79	125997	3366.51
PETROLINA	701	434423	8119.89
PIANCO	7	74786	649.599
PICOS	130	202753	4284.61
PIEDADE	37	184675	1293.73
PINDARE	36	603266	304.101
PIO IX	2	57861	232.383
PIRACICABA	112	720076	1457.82
PIRAPORA	61	166640	2437.93
PIRASSUNUNGA	91	188244	3720.27
PIRES DO RIO	11	94450	956.082
PITANGA	7	79477	565.67
PIUI	8	82058	870.177
POCOS DE CALDAS	67	341925	1665.35
PONTA GROSSA	88	432690	1192.77
PONTE NOVA	14	187511	589.839
PORANGATU	22	226752	658.068
PORECATU	12	83420	1159.35
PORTEL	95	112499	3280.32
PORTO ALEGRE	8020	3734095	15313
PORTO FRANCO	18	106702	915.702
PORTO NACIONAL	805	278981	12788
PORTO SEGURO	962	692448	7496.81
PORTO VELHO	573	493445	5757.81
POUSO ALEGRE	111	320547	2725.46
PRESIDENTE DUTRA	21	186078	598.903
PRESIDENTE PRUDENTE	381	589043	5066.69
PRIMAVERA DO LESTE	68	75080	4259.87
PROPRIA	53	242029	3477.29
PRUDENTOPOLIS	10	132018	495.728
PURUS	6	71225	457.153
QUIRINOPOLIS	7	91922	502.428
RECIFE	11264	3361068	23075
REDENCAO	99	175328	2561.8
REGISTRO	261	279745	6469.06
RESTINGA SECA	2	64598	301.847
RIBEIRA DO POMBAL	28	318562	630.338
RIBEIRAO PRETO	782	963197	5597.07
RIO BRANCO	650	386868	7548.59
RIO CLARO	113	85045	3681.98
RIO DE JANEIRO	29744	5465987	18276.3
RIO DO SUL	12	203485	421.331
RIO FORMOSO	93	112912	4690.7
RIO NEGRO	32	101716	1501.02
RIO NEGRO	3	86492	241.386
RIO PRETO DA EVA	5	53129	603.008
RIO VERMELHO	3	87875	245.334
RONDONOPOLIS	236	265665	5082.73
ROSARIO	6	168417	207.596
ROSARIO OESTE	1	32618	250.553
SALGADO	57	251273	1468.45
SALGUEIRO	71	163053	2340.15
SALINAS	24	202426	797.545
SALVADOR	5328	3752436	10559.3
SANANDUVA	13	62398	2028.08
SANTA CRUZ DO SUL	187	327682	4737.78
SANTA MARIA	439	374105	9621.11
SANTA MARIA DA VITORIA	8	186208	308.446
SANTA MARIA MADALENA	0	29741	0
SANTA QUITERIA	0	75530	0
SANTA RITA DO SAPUCAI	22	164688	1242.19
SANTA ROSA	69	157553	3866.31
SANTA TERESA	14	103061	1033.66
SANTANA DO IPANEMA	122	171515	3583.65
SANTAREM	358	469490	3401.03
SANTIAGO	41	136737	2884.1
SANTO ANGELO	56	200894	2255.34
SANTO ANTONIO DE JESUS	198	546295	2632.09
SANTO ANTONIO DE PADUA	4	123304	258.221
SANTOS	1933	1479317	8828.12
SAO BENTO DO SUL	31	132860	1521.01
SAO CARLOS	202	299396	4899.69
SAO FELIX DO XINGU	53	132063	2336.01
SAO JERONIMO	13	144965	709.448
SAO JOAO DA BOA VISTA	82	415366	1586.54
SAO JOAO DEL REI	63	109624	2881.05
SAO JOAQUIM DA BARRA	24	207405	827.653
SAO JOSE DO RIO PRETO	628	773970	6600.96
SAO JOSE DOS CAMPOS	1379	1395905	6640.32
SAO LOURENCO	44	213601	1656.3
SAO MATEUS	122	176548	3897.25
SAO MATEUS DO SUL	29	63337	3205.88
SAO MIGUEL DO ARAGUAIA	12	79822	1064.16
SAO MIGUEL D'OESTE	29	178402	1320.62
SAO MIGUEL DOS CAMPOS	235	272501	4580.32
SAO PAULO	15418	13642870	7234.46
SAO RAIMUNDO NONATO	3	140241	139.995
SAO SEBASTIAO DO PARAISO	63	263736	1863.68
SAPE	13	131550	617.249
SEABRA	13	261980	318.706
SENA MADUREIRA	24	48029	1875.52
SENHOR DO BONFIM	65	291300	1396
SERGIPANA DO SERTAO DO SAO FRANCISCO	62	147707	2172.43
SERIDO OCIDENTAL	6	98734	467.611
SERIDO OCIDENTAL PARAIBANO	1	39682	175.82
SERIDO ORIENTAL	29	121097	1758.45
SERIDO ORIENTAL PARAIBANO	32	73585	2630.18
SERRA DE SANTANA	2	61968	215.873
SERRA DE SAO MIGUEL	5	65343	464.455
SERRA DO PEREIRO	2	45165	346.55
SERRA DO TEIXEIRA	18	118032	943.571
SERRANA	639	497768	9469.14
SERRANA DO SERTAO ALAGOANO	6	92400	354.154
SERRANA DOS QUILOMBOS	71	150890	2475.14
SERRAS DE SUDESTE	15	119253	1056.29
SERRINHA	32	408367	502.773
SERTAO DE CRATEUS	139	250504	3837.35
SERTAO DE INHAMUNS	56	147640	2698.57
SERTAO DE QUIXERAMOBIM	141	273006	3298.97
SERTAO DE SENADOR POMPEU	23	223066	751.1
SERTAO DO MOXOTO	89	211643	2379.04
SETE LAGOAS	186	411723	3575.22
SINOP	77	177068	2398.49
SOBRAL	698	378365	11094
SOLEDADE	4	75072	422.334
SOROCABA	517	1308111	2668.02
SOUSA	57	184072	2131.83
SUAPE	184	247095	3812.4
SUDESTE DE RORAIMA	8	46122	1027.66
SUDOESTE DE GOIAS	285	424683	4032.83
TABULEIRO	0	24211	0
TANGARA DA SERRA	46	152422	1853.65
TARAUACA	76	72664	3777
TATUI	56	256357	1523.81
TEFE	31	88345	1352.04
TELEMACO BORBA	42	162128	1601.18
TEOFILO OTONI	227	266029	5523.75
TERESINA	1690	984992	9955.96
TESOURO	24	55062	3499.14
TIJUCAS	4	67232	319.204
TOBIAS BARRETO	15	109486	859.889
TOLEDO	106	375903	2044.73
TOME-ACU	193	260679	3661.18
TRAIPU	1	37879	155.152
TRES LAGOAS	66	143441	2624.68
TRES MARIAS	12	98493	950.296
TRES PASSOS	9	147706	491.251
TRES RIOS	72	155931	3316.17
TUBARAO	120	372145	2521.82
TUCURUI	309	316510	4724.18
TUPA	52	112315	3748.62
UBA	73	270467	2212.79
UBERABA	349	345591	7581.62
UBERLANDIA	478	853742	4213.03
UMARIZAL	4	66461	441.272
UMBUZEIRO	1	55375	126.923
UMUARAMA	78	264627	2199.73
UNAI	12	148031	536.729
UNIAO DA VITORIA	24	121658	1258.02
URUBURETAMA	7	101333	395.677
VACARIA	52	202916	2296.4
VALE DO ACU	15	140217	726.02
VALE DO IPANEMA	12	177095	340.755
VALE DO IPOJUCA	1126	828290	8009.37
VALE DO PARAIBA FLUMINENSE	457	778422	5003.22
VALE DO RIO DOS BOIS	8	119636	521.472
VALENCA	48	257650	1131.62
VALENCA DO PIAUI	10	108933	676.267
VAO DO PARANA	3	109268	179.964
VARGINHA	98	487635	1619.49
VARZEA ALEGRE	19	98845	1354.3
VASSOURAS	18	162431	850.354
VICOSA	25	252644	929.693
VILHENA	30	126672	1333.16
VITORIA	3527	1565080	14263.7
VITORIA DA CONQUISTA	523	635436	5101.44
VITORIA DE SANTO ANTAO	472	206917	13626.3
VOTUPORANGA	79	162397	4934.96
WENCESLAU BRAZ	2	97589	153.909
XANXERE	126	151240	5495.97
Total	188630	2.95827e+06	6376.37

## Sheet: SiP
Microregion	Cases (2001 to 2017)	Central Population (2009)	Rate
JAPURA	5342	22373	23877
SANTO ANTONIO DE PADUA	18007	123304	14603.7
ITAGUARA	4006	62199	6440.62
CASSILANDIA	3178	58198	5460.67
IBAITI	3457	79752	4334.69
JEREMOABO	4542	104871	4331.04
COREAU	2125	58110	3656.86
SERIDO OCIDENTAL PARAIBANO	1237	39682	3117.28
CAMPOS DO JORDAO	1941	68662	2826.89
RIO VERMELHO	2096	87875	2385.21
SANTA ROSA	3565	157553	2262.73
ALTO PARNAIBA PIAUIENSE	946	43664	2166.54
NORDESTE DE RORAIMA	684	38129	1793.91
UMARIZAL	806	66461	1212.74
TRES RIOS	1855	155931	1189.63
CRUZEIRO DO SUL	1263	128368	983.89
ANICUNS	1054	110114	957.19
PALMEIRA DOS INDIOS	1451	179616	807.834
AGRESTE DE ITABAIANA	1189	160544	740.607
SANTA MARIA MADALENA	214	29741	719.545
SALGADO	1802	251273	717.148
NORTE ARAGUAIA	731	105827	690.75
BAIA DA ILHA GRANDE	1401	204394	685.441
CARIRA	561	88453	634.235
CURIMATAU ORIENTAL	609	97159	626.808
LAVRAS DA MANGABEIRA	339	56405	601.011
VACARIA	1215	202916	598.77
NANUQUE	706	118070	597.95
BICO DO PAPAGAIO	1060	186804	567.44
AURIFLAMA	266	47106	564.684
CACHOEIRO DE ITAPEMIRIM	1755	343725	510.583
SANANDUVA	314	62398	503.221
CARAZINHO	821	164096	500.317
PIRES DO RIO	468	94450	495.5
ALTO TAQUARI	579	117160	494.196
TABULEIRO	119	24211	491.512
CHAPADA DOS VEADEIROS	271	56258	481.709
PIO IX	278	57861	480.462
FREDERICO WESTPHALEN	867	181908	476.615
JALES	841	176591	476.242
BRAGANTINA	1751	372222	470.418
NAO-ME-TOQUE	207	44091	469.484
VALE DO IPOJUCA	3795	828290	458.173
TRAIPU	170	37879	448.797
NOVA ANDRADINA	389	88259	440.748
CANTAGALO-CORDEIRO	275	64092	429.071
TRES LAGOAS	615	143441	428.748
TANGARA DA SERRA	650	152422	426.448
TARAUACA	303	72664	416.988
PATROCINIO	815	196276	415.232
COTEGIPE	492	119084	413.154
MEDIO MEARIM	1647	398963	412.82
GUAPORE	536	131618	407.239
LAJEADO-ESTRELA	1234	309522	398.679
OBIDOS	695	178231	389.943
CACOAL	876	227620	384.852
MERUOCA	89	23596	377.183
IGUATEMI	830	220615	376.221
BODOQUENA	397	105573	376.043
COLATINA	695	195226	355.998
LITORAL DE CAMOCIM E ACARAU	1287	364476	353.11
DOURADOS	1656	477046	347.136
MONTENEGRO	672	201249	333.915
VALE DO RIO DOS BOIS	399	119636	333.512
PALMAS	305	92974	328.049
MACAPA	1648	504596	326.598
TESOURO	178	55062	323.272
ITAPEMIRIM	246	76166	322.979
ALTO GUAPORE	209	65247	320.321
ITAITUBA	836	264307	316.299
SERIDO ORIENTAL PARAIBANO	232	73585	315.282
SANTO ANGELO	628	200894	312.603
SAO MIGUEL D'OESTE	554	178402	310.535
TUPA	347	112315	308.952
VOTUPORANGA	494	162397	304.193
TEFE	267	88345	302.224
ITAPERUNA	604	200132	301.801
LITORAL SUL	374	129036	289.842
NOVA FRIBURGO	667	231406	288.238
BIRIGUI	747	262570	284.496
ARACATUBA	720	256780	280.396
ANDRADINA	505	181016	278.981
ASTORGA	509	183640	277.173
BRASILEIA	153	55203	277.159
BAIXO JAGUARIBE	832	319281	260.586
VAO DO PARANA	283	109268	258.996
PARAIBUNA/PARAITINGA	184	73854	249.14
SERGIPANA DO SERTAO DO SAO FRANCISCO	366	147707	247.788
SEABRA	649	261980	247.729
PARANATINGA	86	35318	243.502
TRES PASSOS	355	147706	240.342
CHAPADAS DO ALTO ITAPECURU	485	203878	237.887
MEDIO CAPIBARIBE	593	250012	237.189
RIO PRETO DA EVA	124	53129	233.394
CASTANHAL	645	277953	232.054
MARABA	584	252024	231.724
SALINAS	469	202426	231.69
ALTAMIRA	514	228658	224.79
IVAIPORA	326	145441	224.146
LITORAL OCIDENTAL MARANHENSE	418	189848	220.176
PONTA GROSSA	940	432690	217.246
GRAMADO-CANELA	628	290807	215.951
AMAPA	53	25229	210.076
PARECIS	173	82705	209.177
SUDOESTE DE GOIAS	887	424683	208.862
REDENCAO	363	175328	207.041
BAIXO COTINGUIBA	177	86384	204.899
IPORA	135	66710	202.368
BERTOLINIA	82	42012	195.182
ERECHIM	465	238263	195.162
SERRA DO TEIXEIRA	230	118032	194.862
AFONSO CLAUDIO	255	131253	194.281
MATA MERIDIONAL PERNAMBUCANA	1039	543555	191.149
CONCORDIA	272	145067	187.5
VASSOURAS	303	162431	186.541
ARACUAI	285	153632	185.508
AQUIDAUANA	191	104043	183.578
SANTA MARIA	685	374105	183.104
OURINHOS	563	307725	182.956
ITAPECURU MIRIM	340	188011	180.84
PELOTAS	872	482326	180.791
CERRO LARGO	120	67618	177.468
BATATAIS	188	107159	175.44
ARARI	252	144793	174.042
CANINDE	222	127790	173.723
SENHOR DO BONFIM	498	291300	170.958
OSORIO	509	298510	170.514
UBA	461	270467	170.446
BATURITE	317	187479	169.086
CRUZ ALTA	260	154574	168.204
SERRINHA	684	408367	167.496
SAO PAULO	22669	13642870	166.16
ITAPEVA	411	248314	165.516
ITACOATIARA	259	157269	164.686
ADAMANTINA	267	162523	164.284
ITAPETININGA	322	196902	163.533
ALAGOANA DO SERTAO DO SAO FRANCISCO	134	82086	163.243
SANTA QUITERIA	123	75530	162.849
PORANGATU	366	226752	161.41
JAPARATUBA	88	54558	161.296
SAO FELIX DO XINGU	213	132063	161.287
JAGUARIAIVA	169	105061	160.859
SERRAS DE SUDESTE	190	119253	159.325
ALTO PARAGUAI	47	29793	157.755
DIANOPOLIS	188	121144	155.187
CAMPOS DE LAGES	461	299345	154.003
ITAJAI	814	529218	153.812
MEDIO PARNAIBA PIAUIENSE	204	133798	152.469
BACIA DE SAO JOAO	163	107853	151.132
RIBEIRAO PRETO	1449	963197	150.437
SERIDO ORIENTAL	178	121097	146.99
CHAPECO	589	402987	146.159
ITAPETINGA	307	212174	144.693
SERRANA DO SERTAO ALAGOANO	133	92400	143.939
BARRO	129	90880	141.945
TIJUCAS	95	67232	141.302
JOINVILLE	1140	806809	141.297
VALE DO IPANEMA	250	177095	141.167
SAO JOAO DA BOA VISTA	584	415366	140.599
MONTANHA	77	55887	137.778
AGRESTE POTIGUAR	288	212242	135.694
JAURU	146	107756	135.491
JURUA	169	125491	134.671
IRECE	525	391940	133.949
SANTA CRUZ DO SUL	437	327682	133.361
SINOP	235	177068	132.717
PARANAGUA	340	256933	132.33
MAZAGAO	87	66531	130.766
JEQUIE	696	532286	130.757
UMUARAMA	343	264627	129.616
VALE DO PARAIBA FLUMINENSE	1008	778422	129.493
ITANHAEM	278	215649	128.913
FERNANDO DE NORONHA	4	3108	128.7
PATO BRANCO	202	158135	127.739
JANUARIA	454	356570	127.324
PORTEL	143	112499	127.112
JOACABA	407	322199	126.319
SANTOS	1865	1479317	126.072
CURITIBANOS	153	121865	125.549
AIMORES	189	150865	125.278
SAO MATEUS DO SUL	79	63337	124.73
PAU DOS FERROS	144	115739	124.418
ROSARIO	208	168417	123.503
SAO CARLOS	369	299396	123.248
ARIPUANA	176	143008	123.07
TOLEDO	460	375903	122.372
MIRACEMA DO TOCANTINS	173	141523	122.242
SAO LOURENCO	258	213601	120.786
ILHEUS-ITABUNA	1350	1119081	120.635
LINHARES	352	294106	119.685
GUAMA	487	410035	118.77
PIRASSUNUNGA	222	188244	117.932
BOM JESUS DA LAPA	209	177864	117.506
FLORIANOPOLIS	989	848224	116.597
CATOLE DO ROCHA	135	115876	116.504
SANTAREM	546	469490	116.296
LONDRINA	840	726301	115.655
BREJO PERNAMBUCANO	258	223796	115.284
BATALHA	109	94713	115.085
ARARIPINA	356	313547	113.54
ITUVERAVA	110	97684	112.608
SAO JOSE DO RIO PRETO	870	773970	112.407
SAO MATEUS	197	176548	111.584
PORTO FRANCO	119	106702	111.526
SERRANA	554	497768	111.297
FRUTAL	202	182433	110.726
BARBACENA	250	226651	110.302
VARGINHA	536	487635	109.918
JABOTICABAL	453	414643	109.251
ALVORADA D'OESTE	76	70143	108.35
CAMPANHA CENTRAL	203	187397	108.326
CHAPADA DO ARARIPE	106	98329	107.801
ALTO ARAGUAIA	33	30666	107.611
PITANGA	85	79477	106.949
ARINOS	88	82711	106.395
SAO JOAO DEL REI	115	109624	104.904
JUIZ DE FORA	781	745584	104.75
ALEGRE	159	154231	103.092
TUCURUI	323	316510	102.05
JACAREZINHO	130	127907	101.636
NOSSA SENHORA DAS DORES	46	45378	101.371
SOROCABA	1322	1308111	101.062
ALTO MEARIM E GRAJAU	302	299129	100.96
CERES	226	223970	100.906
REGISTRO	282	279745	100.806
FORMIGA	159	157753	100.79
BOTUCATU	211	211410	99.8061
CIANORTE	142	142420	99.7051
MEDIO JAGUARIBE	65	65303	99.536
SERRA DE SAO MIGUEL	65	65343	99.4751
ARARANGUA	192	193143	99.4082
NOVA VENECIA	121	122754	98.5711
POUSO ALEGRE	315	320547	98.2695
BAIXO PARNAIBA MARANHENSE	131	133770	97.9293
BAURU	572	584366	97.8839
SAO MIGUEL DO ARAGUAIA	78	79822	97.7174
MARINGA	509	521544	97.5948
ITABERABA	252	259906	96.9581
TRES MARIAS	95	98493	96.4536
CARACARAI	37	38673	95.674
PIRACICABA	688	720076	95.5455
ALAGOINHAS	307	321740	95.4187
BELEM	2097	2198188	95.3968
MACACU-CACERIBU	63	66087	95.3289
SERRA DO PEREIRO	43	45165	95.2065
MARILIA	323	339341	95.1845
IBIAPABA	285	299447	95.1754
JALAPAO	66	70114	94.1324
ALMENARA	180	193127	93.2029
SAO JOSE DOS CAMPOS	1301	1395905	93.2012
BOQUIRA	180	193416	93.0637
MEDIO CURU	79	85027	92.9117
BOQUIM	144	155217	92.7733
GARANHUNS	415	448098	92.6137
PROPRIA	223	242029	92.1377
DRACENA	109	118306	92.134
GOIOERE	109	119427	91.2691
MEIA PONTE	319	349530	91.2654
CANARANA	88	97072	90.6544
RIO DE JANEIRO	4950	5465987	90.56
EUCLIDES DA CUNHA	277	306609	90.3431
COLORADO DO OESTE	48	53234	90.1679
APUCARANA	257	285476	90.0251
SERTAO DE QUIXERAMOBIM	245	273006	89.7416
GUANAMBI	343	382715	89.6228
CAMPANHA MERIDIONAL	155	173706	89.2312
PRESIDENTE DUTRA	162	186078	87.0603
URUBURETAMA	88	101333	86.8424
LINS	142	164396	86.3768
LITORAL NORTE ALAGOANO	81	94262	85.9307
RIO FORMOSO	97	112912	85.9076
LIMEIRA	492	575180	85.5384
TELEMACO BORBA	138	162128	85.1179
CAMPO MOURAO	186	218837	84.9948
FRANCA	345	407306	84.7029
MACAU	45	53289	84.4452
CATAGUASES	186	220262	84.4449
PARACATU	184	218267	84.3004
ITAMARACA	135	160739	83.9871
PRESIDENTE PRUDENTE	494	589043	83.8648
TATUI	214	256357	83.4773
BORBOREMA POTIGUAR	128	154006	83.1136
ALFENAS	190	228634	83.1023
BRUMADO	199	240423	82.7708
SERTAO DE INHAMUNS	122	147640	82.6334
MOJI DAS CRUZES	1137	1383254	82.1975
RESTINGA SECA	53	64598	82.0459
FRANCO DA ROCHA	374	456027	82.0127
ITAPECERICA DA SERRA	797	974638	81.774
DIAMANTINA	70	85879	81.51
CAMPO GRANDE	680	837325	81.211
ESTANCIA	101	124557	81.0874
ANDRELANDIA	60	74458	80.5823
MOJI-MIRIM	313	389569	80.3452
CRICIUMA	291	362890	80.1896
CONCEICAO DO MATO DENTRO	69	86172	80.0724
MATA SETENTRIONAL PERNAMBUCANA	408	517613	78.8234
PASSOS	176	226099	77.842
COARI	103	132518	77.7253
SERRA DE SANTANA	48	61968	77.4593
BREJO SANTO	74	96106	76.9983
ROSARIO OESTE	25	32618	76.6448
CARAGUATATUBA	212	276863	76.5722
VICOSA	192	252644	75.9963
PURUS	54	71225	75.8161
FOZ DO IGUACU	362	477707	75.7787
ARAXA	153	202466	75.5682
FEIRA DE SANTANA	771	1026685	75.0961
COTINGUIBA	34	45350	74.9724
CODO	189	257346	73.442
ASSIS	201	274139	73.3205
LITORAL LAGUNAR	190	259554	73.2025
BAIXADA MARANHENSE	392	537223	72.9678
RIO DO SUL	148	203485	72.7326
ARARAQUARA	341	469009	72.7065
LAPA	34	47281	71.9105
SERTAO DE CRATEUS	180	250504	71.8551
RIO NEGRO	62	86492	71.6829
GUARULHOS	1021	1427107	71.5433
SAO RAIMUNDO NONATO	100	140241	71.3058
IJUI	133	187169	71.0588
PARANAIBA	53	75039	70.6299
UBERLANDIA	602	853742	70.5131
SOBRAL	260	378365	68.7167
IRATI	67	97664	68.6026
BARREIRAS	192	281255	68.2655
SANTA MARIA DA VITORIA	127	186208	68.2033
CATALAO	96	141552	67.8196
ITAPARICA	91	135502	67.1577
GUARAPUAVA	262	392385	66.7712
GURUPI	90	135166	66.5848
ANAPOLIS	352	536696	65.5865
ALTO MEDIO CANINDE	175	266858	65.5779
CASCAVEL	291	444124	65.5222
ANGICOS	34	52038	65.3369
SANTANA DO IPANEMA	111	171515	64.7174
CONCEICAO DO ARAGUAIA	87	135677	64.1229
TOME-ACU	167	260679	64.0635
LAGOS	338	528445	63.9612
UMBUZEIRO	35	55375	63.2054
MACAE	156	246917	63.1791
ALTO SOLIMOES	140	221875	63.0986
PARANAVAI	169	270180	62.5509
AMPARO	109	174808	62.3541
BOCA DO ACRE	31	50332	61.591
CANOINHAS	150	247489	60.6088
CHAPADAS DAS MANGABEIRAS	41	67660	60.5971
OSASCO	1147	1893233	60.5842
SERRANA DOS QUILOMBOS	90	150890	59.6461
PARAGOMINAS	161	269954	59.6398
CATANDUVA	134	225839	59.3343
SUDESTE DE RORAIMA	27	46122	58.5404
PARINTINS	142	242594	58.534
SAPE	77	131550	58.5329
LITORAL NORDESTE	49	83891	58.4091
CACHOEIRA DO SUL	91	157916	57.6256
PORTO SEGURO	399	692448	57.6217
ALMEIRIM	34	59283	57.352
MANTENA	38	67048	56.6758
CAPANEMA	54	96003	56.2482
TUBARAO	208	372145	55.8922
JAU	179	327570	54.6448
CARIRI ORIENTAL	35	64122	54.5835
JUNDIAI	330	607712	54.302
ITUPORANGA	30	55479	54.0745
PENEDO	68	125997	53.9695
SERTAO DO MOXOTO	113	211643	53.3918
FLORAI	20	37771	52.9507
SANTA TERESA	54	103061	52.3962
VILHENA	66	126672	52.1031
MADEIRA	82	157553	52.046
PIEDADE	96	184675	51.9832
CONSELHEIRO LAFAIETE	128	246675	51.8901
CAPAO BONITO	65	125369	51.8469
ASSAI	37	72169	51.2686
GUARAPARI	92	179905	51.1381
RONDONOPOLIS	135	265665	50.8159
CAPELINHA	104	205930	50.5026
CURIMATAU OCIDENTAL	60	119021	50.4113
MONTES CLAROS	316	628666	50.2652
UNIAO DA VITORIA	61	121658	50.1406
MANHUACU	129	260480	49.524
OLIVEIRA	63	128104	49.1788
RIBEIRA DO POMBAL	156	318562	48.9701
ITAPORANGA	42	85805	48.9482
PORTO VELHO	241	493445	48.8403
VALENCA DO PIAUI	53	108933	48.6538
BLUMENAU	318	654453	48.5902
COLIDER	73	150321	48.5627
SANTO ANTONIO DE JESUS	263	546295	48.1425
PORECATU	40	83420	47.9501
ITABAIANA	53	111347	47.5989
FAXINAL	22	46235	47.583
SALGUEIRO	77	163053	47.2239
CURVELO	71	150746	47.0991
BREJO PARAIBANO	56	119255	46.9582
QUIRINOPOLIS	43	91922	46.7788
ALTO CAPIBARIBE	122	261233	46.7016
CAJAZEIRAS	79	169621	46.5744
CHAPADINHA	97	211503	45.8622
PARAUAPEBAS	118	258863	45.584
MURIAE	126	277067	45.4764
FRANCISCO BELTRAO	107	236549	45.2338
VITORIA DA CONQUISTA	287	635436	45.1658
PIUI	37	82058	45.0901
WENCESLAU BRAZ	44	97589	45.087
GUARABIRA	80	178162	44.903
PRUDENTOPOLIS	59	132018	44.6909
PINDARE	269	603266	44.5906
PORTO NACIONAL	124	278981	44.4475
FERNANDOPOLIS	43	96984	44.3372
ARAPIRACA	181	409219	44.2306
JI-PARANA	129	294006	43.8767
SAO MIGUEL DOS CAMPOS	119	272501	43.6696
CORNELIO PROCOPIO	78	179085	43.5547
NHANDEARA	28	64535	43.3873
IPU	60	139799	42.9188
BARRA DE SAO FRANCISCO	38	89257	42.5737
JAGUARAO	23	54112	42.5044
MATA ALAGOANA	127	300536	42.2578
JACOBINA	142	339105	41.8749
ARAGARCAS	23	55305	41.5876
ALTO MEDIO GURGUEIA	36	86817	41.4665
IMPERATRIZ	227	548874	41.3574
UNAI	60	148031	40.5321
LIVRAMENTO DO BRUMADO	40	99387	40.2467
SOLEDADE	30	75072	39.9616
GERAIS DE BALSAS	52	130718	39.7803
ALTO TELES PIRES	66	168115	39.2588
LITORAL NORTE	56	142661	39.2539
BOCAIUVA	27	68992	39.135
PONTE NOVA	73	187511	38.931
CAMPINAS	1014	2608081	38.8792
VALENCA	100	257650	38.8123
CARIRI OCIDENTAL	44	114634	38.383
CHOROZINHO	24	62864	38.1777
SOUSA	70	184072	38.0286
BOM DESPACHO	68	179290	37.9274
GOVERNADOR VALADARES	159	420505	37.8117
JANAUBA	95	252482	37.6264
SENA MADUREIRA	18	48029	37.4774
ITAJUBA	71	190671	37.2369
LENCOIS MARANHENSES	60	161722	37.1007
AVARE	66	180165	36.6331
SAO SEBASTIAO DO PARAISO	96	263736	36.4
CAMETA	151	418678	36.0659
MACEIO	409	1144494	35.7363
CATU	74	212613	34.805
CAMAQUA	45	131541	34.2099
GUARATINGUETA	142	416247	34.1144
CAXIAS DO SUL	256	750766	34.0985
ENTRE RIOS	39	115441	33.7835
PATOS DE MINAS	87	257526	33.783
SERIDO OCIDENTAL	33	98734	33.4231
BANANAL	9	27425	32.8168
VALE DO ACU	46	140217	32.8063
XANXERE	49	151240	32.3988
PAJEU	104	323469	32.1515
CASCAVEL	42	135038	31.1024
CAMPANHA OCIDENTAL	114	367017	31.0612
PAULO AFONSO	51	166012	30.7207
VARZEA ALEGRE	30	98845	30.3505
PETROLINA	131	434423	30.1549
ITABIRA	116	387241	29.9555
RIO NEGRO	30	101716	29.4939
CHAPADAS DO EXTREMO SUL PIAUIENSE	26	88536	29.3666
BAIXA VERDE	17	61055	27.8437
BAIXO PARNAIBA PIAUIENSE	90	331832	27.1222
LITORAL DE ARACATI	30	112051	26.7735
AGRESTE DE LAGARTO	30	112062	26.7709
SAO JOAQUIM DA BARRA	55	207405	26.5182
PEDRA AZUL	17	64638	26.3003
VITORIA	411	1565080	26.2606
NOVO HORIZONTE	20	78499	25.478
GUANHAES	33	134119	24.605
RIO BRANCO	94	386868	24.2977
FLORIANO	30	123542	24.2832
PIANCO	18	74786	24.0687
OURO PRETO	41	172082	23.8259
VITORIA DE SANTO ANTAO	49	206917	23.681
CURITIBA	722	3194246	22.6031
TEOFILO OTONI	60	266029	22.5539
JUAZEIRO	112	507637	22.063
CAMPINA GRANDE	110	502159	21.9054
ARIQUEMES	36	167103	21.5436
PASSO FUNDO	71	332394	21.3602
GRAO MOGOL	9	43803	20.5465
ENTORNO DE BRASILIA	202	1023514	19.7359
CAMPO MAIOR	44	230433	19.0945
GURUPI	40	210774	18.9777
BRAGANCA PAULISTA	92	488341	18.8393
CARIRIACU	11	58818	18.7018
PECANHA	16	86596	18.4766
FUROS DE BREVES	38	210530	18.0497
BAIXO PANTANAL	24	133799	17.9374
SERTAO DE SENADOR POMPEU	39	223066	17.4836
ALTO PANTANAL	23	132313	17.383
PATOS	22	127449	17.2618
MEDIO ARAGUAIA	11	64219	17.1289
SANTIAGO	23	136737	16.8206
SAO BENTO DO SUL	22	132860	16.5588
BARRA	29	176438	16.4364
IPATINGA	87	529788	16.4217
IGUATU	37	226462	16.3383
ARAGUAINA	40	245407	16.2995
CHAPADA DO APODI	12	74949	16.0109
ALTA FLORESTA	17	106685	15.9348
SANTA RITA DO SAPUCAI	26	164688	15.7874
PACAJUS	18	114051	15.7824
GUAJARA-MIRIM	11	71705	15.3406
MEDIO OESTE	6	39323	15.2582
BAIXO CURU	16	105411	15.1787
CAMPO BELO	10	66744	14.9826
PRIMAVERA DO LESTE	11	75080	14.651
SETE LAGOAS	60	411723	14.5729
SAO JERONIMO	21	144965	14.4863
ITAGUAI	31	216985	14.2867
PIRAPORA	23	166640	13.8022
CARATINGA	34	251778	13.504
MANAUS	243	1968949	12.3416
ITAPIPOCA	25	206025	12.1344
TOBIAS BARRETO	13	109486	11.8737
RIO CLARO	10	85045	11.7585
COELHO NETO	10	85066	11.7556
PICOS	23	202753	11.3439
CARIRI	59	528398	11.1658
POCOS DE CALDAS	38	341925	11.1135
BARRETOS	14	137708	10.1664
CAMPOS DOS GOYTACAZES	57	564172	10.1033
CERRO AZUL	3	31661	9.47538
GOIANIA	191	2128243	8.97454
ARACAJU	58	647954	8.95125
LITORAL PIAUIENSE	25	303053	8.24938
AGLOMERACAO URBANA DE SAO LUIS	103	1266366	8.13351
CAXIAS	32	411824	7.77031
JOAO PESSOA	76	1009305	7.52993
PARA DE MINAS	9	123700	7.27567
BELO HORIZONTE	355	4993328	7.10949
BOA VISTA	20	298575	6.69848
SALVADOR	212	3752436	5.64966
ITUIUTABA	8	141790	5.64215
LITORAL SUL	4	82953	4.82201
PORTO ALEGRE	178	3734095	4.76688
LAVRAS	7	150789	4.64225
MOSSORO	14	317478	4.40975
ESPERANCA	2	53366	3.7477
MACAIBA	10	277499	3.60362
TERESINA	35	984992	3.55333
DIVINOPOLIS	16	480579	3.32932
OIAPOQUE	1	30253	3.30546
FORTALEZA	111	3393209	3.27124
UBERABA	11	345591	3.18295
RECIFE	101	3361068	3.005
CUIABA	25	842021	2.96905
SUAPE	7	247095	2.83292
NATAL	14	1013176	1.38179
BARRA DO PIRAI	63	6366362	0.989576
BRASILIA	2	2606885	0.0767199
Total	231771	191446848	121.063
